# Supplementary material for: Genome-Wide Identification and Characterization of RNA/DNA Differences Associated with Drought Response in Wheat
Source: Int J Mol Sci. 2022 Jan 26;23(3):1405. doi: 10.3390/ijms23031405 (PMC8836135; doi:10.3390/ijms23031405)
Supplement: Supplementary file 1 [file ijms-23-01405-s001.zip]

Archive with 1 entries (1 files):
- ijms-1568382-supplementary.xlsx
