# Supplementary material for: Genome-Wide Identification and Characterization of RNA/DNA Differences Associated with Drought Response in Wheat
Source: Int J Mol Sci. 2022 Jan 26;23(3):1405. doi: 10.3390/ijms23031405 (PMC8836135; doi:10.3390/ijms23031405)
Supplement: Supplementary file 1 [file ijms-23-01405-s001.zip › ijms-1568382-supplementary.xlsx]

## Sheet: Table S1
Table S1. Identification of RNA/DNA difference sites in wheat.
RNA/DNA difference site	Ref	Alt	Region	Level	Gene	Transcript	Type	NC(Nucleotide changes)
1A_70125	G	C	5_prime_UTR_variant	MODIFIER	TraesCS1A02G000100	TraesCS1A02G000100.1	protein_coding	c.-166C>G
1A_70713	A	G	upstream_gene_variant	MODIFIER	TraesCS1A02G000100	TraesCS1A02G000100.1	protein_coding	c.-11945T>C
1A_94805	T	A	upstream_gene_variant	MODIFIER	TraesCS1A02G000300	TraesCS1A02G000300.1	protein_coding	c.-9802T>A
1A_94860	T	C	upstream_gene_variant	MODIFIER	TraesCS1A02G000300	TraesCS1A02G000300.1	protein_coding	c.-9747T>C
1A_103138	G	A	5_prime_UTR_variant	MODIFIER	TraesCS1A02G000400	TraesCS1A02G000400.1	protein_coding	c.-1469G>A
1A_104032	A	G	5_prime_UTR_variant	MODIFIER	TraesCS1A02G000400	TraesCS1A02G000400.1	protein_coding	c.-575A>G
1A_162068	T	C	upstream_gene_variant	MODIFIER	TraesCS1A02G000600	TraesCS1A02G000600.1	protein_coding	c.-245T>C
1A_172034	T	C	upstream_gene_variant	MODIFIER	TraesCS1A02G000700	TraesCS1A02G000700.1	protein_coding	c.-2065A>G
1A_172053	G	C	upstream_gene_variant	MODIFIER	TraesCS1A02G000700	TraesCS1A02G000700.1	protein_coding	c.-2084C>G
1A_181470	T	C	upstream_gene_variant	MODIFIER	TraesCS1A02G000800	TraesCS1A02G000800.1	protein_coding	c.-918A>G
1A_181478	G	T	upstream_gene_variant	MODIFIER	TraesCS1A02G000800	TraesCS1A02G000800.1	protein_coding	c.-926C>A
1A_181507	T	G	upstream_gene_variant	MODIFIER	TraesCS1A02G000800	TraesCS1A02G000800.1	protein_coding	c.-955A>C
1A_181761	T	C	upstream_gene_variant	MODIFIER	TraesCS1A02G000800	TraesCS1A02G000800.1	protein_coding	c.-1209A>G
1A_182694	T	C	upstream_gene_variant	MODIFIER	TraesCS1A02G000800	TraesCS1A02G000800.1	protein_coding	c.-2142A>G
1A_182702	A	G	upstream_gene_variant	MODIFIER	TraesCS1A02G000800	TraesCS1A02G000800.1	protein_coding	c.-2150T>C
1A_271163	T	C	5_prime_UTR_variant	MODIFIER	TraesCS1A02G001000	TraesCS1A02G001000.1	protein_coding	c.-206A>G
1A_271204	T	C	5_prime_UTR_variant	MODIFIER	TraesCS1A02G001000	TraesCS1A02G001000.1	protein_coding	c.-247A>G
1A_271239	A	C	5_prime_UTR_variant	MODIFIER	TraesCS1A02G001000	TraesCS1A02G001000.1	protein_coding	c.-282T>G
1A_271428	A	G	5_prime_UTR_variant	MODIFIER	TraesCS1A02G001000	TraesCS1A02G001000.1	protein_coding	c.-471T>C
1A_271446	T	C	5_prime_UTR_variant	MODIFIER	TraesCS1A02G001000	TraesCS1A02G001000.1	protein_coding	c.-489A>G
1A_271814	T	C	5_prime_UTR_variant	MODIFIER	TraesCS1A02G001000	TraesCS1A02G001000.1	protein_coding	c.-857A>G
1A_271815	G	A	5_prime_UTR_variant	MODIFIER	TraesCS1A02G001000	TraesCS1A02G001000.1	protein_coding	c.-858C>T
1A_272577	T	C	5_prime_UTR_variant	MODIFIER	TraesCS1A02G001000	TraesCS1A02G001000.1	protein_coding	c.-1620A>G
1A_272607	T	C	5_prime_UTR_variant	MODIFIER	TraesCS1A02G001000	TraesCS1A02G001000.1	protein_coding	c.-1650A>G
1A_272695	A	G	5_prime_UTR_variant	MODIFIER	TraesCS1A02G001000	TraesCS1A02G001000.1	protein_coding	c.-1738T>C
1A_272698	T	C	5_prime_UTR_variant	MODIFIER	TraesCS1A02G001000	TraesCS1A02G001000.1	protein_coding	c.-1741A>G
1A_273831	G	A	upstream_gene_variant	MODIFIER	TraesCS1A02G001000	TraesCS1A02G001000.1	protein_coding	c.-2874C>T
1A_273846	A	G	upstream_gene_variant	MODIFIER	TraesCS1A02G001000	TraesCS1A02G001000.1	protein_coding	c.-2889T>C
1A_273888	T	C	upstream_gene_variant	MODIFIER	TraesCS1A02G001000	TraesCS1A02G001000.1	protein_coding	c.-2931A>G
1A_279282	A	G	5_prime_UTR_variant	MODIFIER	TraesCS1A02G001100	TraesCS1A02G001100.1	protein_coding	c.-35T>C
1A_288587	A	C	5_prime_UTR_variant	MODIFIER	TraesCS1A02G001100	TraesCS1A02G001100.1	protein_coding	c.-1191T>G
1A_288596	A	G	5_prime_UTR_variant	MODIFIER	TraesCS1A02G001100	TraesCS1A02G001100.1	protein_coding	c.-1200T>C
1A_289175	A	G	5_prime_UTR_variant	MODIFIER	TraesCS1A02G001100	TraesCS1A02G001100.1	protein_coding	c.-1779T>C
1A_290633	T	C	upstream_gene_variant	MODIFIER	TraesCS1A02G001100	TraesCS1A02G001100.1	protein_coding	c.-11386A>G
1A_290785	A	G	upstream_gene_variant	MODIFIER	TraesCS1A02G001100	TraesCS1A02G001100.1	protein_coding	c.-11538T>C
1A_290792	T	A	upstream_gene_variant	MODIFIER	TraesCS1A02G001100	TraesCS1A02G001100.1	protein_coding	c.-11545A>T
1A_290810	T	C	upstream_gene_variant	MODIFIER	TraesCS1A02G001100	TraesCS1A02G001100.1	protein_coding	c.-11563A>G
1A_296888	T	C	upstream_gene_variant	MODIFIER	TraesCS1A02G001300	TraesCS1A02G001300.1	protein_coding	c.-378T>C
1A_297012	T	C	upstream_gene_variant	MODIFIER	TraesCS1A02G001300	TraesCS1A02G001300.1	protein_coding	c.-254T>C
1A_297042	C	T	upstream_gene_variant	MODIFIER	TraesCS1A02G001300	TraesCS1A02G001300.1	protein_coding	c.-224C>T
1A_297534	C	A	missense_variant	MODERATE	TraesCS1A02G001300	TraesCS1A02G001300.1	protein_coding	c.161C>A
1A_297797	A	G	downstream_gene_variant	MODIFIER	TraesCS1A02G001300	TraesCS1A02G001300.1	protein_coding	c.*145A>G
1A_304433	A	G	5_prime_UTR_variant	MODIFIER	TraesCS1A02G001400	TraesCS1A02G001400.1	protein_coding	c.-86T>C
1A_304508	A	C	5_prime_UTR_variant	MODIFIER	TraesCS1A02G001400	TraesCS1A02G001400.1	protein_coding	c.-161T>G
1A_304568	T	G	5_prime_UTR_variant	MODIFIER	TraesCS1A02G001400	TraesCS1A02G001400.1	protein_coding	c.-221A>C
1A_304642	A	C	5_prime_UTR_variant	MODIFIER	TraesCS1A02G001400	TraesCS1A02G001400.1	protein_coding	c.-295T>G
1A_304669	A	G	5_prime_UTR_variant	MODIFIER	TraesCS1A02G001400	TraesCS1A02G001400.1	protein_coding	c.-322T>C
1A_304879	A	G	5_prime_UTR_variant	MODIFIER	TraesCS1A02G001400	TraesCS1A02G001400.1	protein_coding	c.-532T>C
1A_336886	C	T	upstream_gene_variant	MODIFIER	TraesCS1A02G001600	TraesCS1A02G001600.1	protein_coding	c.-1074C>T
1A_336888	C	G	upstream_gene_variant	MODIFIER	TraesCS1A02G001600	TraesCS1A02G001600.1	protein_coding	c.-1072C>G
1A_337580	G	C	upstream_gene_variant	MODIFIER	TraesCS1A02G001600	TraesCS1A02G001600.1	protein_coding	c.-380G>C
1A_2978813	G	T	upstream_gene_variant	MODIFIER	TraesCS1A02G005200	TraesCS1A02G005200.1	protein_coding	c.-3816G>T
1A_2979529	A	G	synonymous_variant	LOW	TraesCS1A02G005100	TraesCS1A02G005100.1	protein_coding	c.357T>C
1A_2979550	C	T	synonymous_variant	LOW	TraesCS1A02G005100	TraesCS1A02G005100.1	protein_coding	c.336G>A
1A_2979888	A	G	synonymous_variant	LOW	TraesCS1A02G005100	TraesCS1A02G005100.1	protein_coding	c.282T>C
1A_3260524	T	A	synonymous_variant	LOW	TraesCS1A02G005600	TraesCS1A02G005600.3	protein_coding	c.231A>T
1A_6570492	A	T	downstream_gene_variant	MODIFIER	TraesCS1A02G011100	TraesCS1A02G011100.1	protein_coding	c.*3615A>T
1A_6570557	T	A	downstream_gene_variant	MODIFIER	TraesCS1A02G011100	TraesCS1A02G011100.1	protein_coding	c.*3680T>A
1A_7660755	T	C	splice_acceptor_variant&intron_variant	HIGH	TraesCS1A02G013800	TraesCS1A02G013800.4	protein_coding	c.1051-2A>G
1A_9580378	A	T	intron_variant	MODIFIER	TraesCS1A02G018900	TraesCS1A02G018900.1	protein_coding	c.622-46T>A
1A_9580386	C	A	intron_variant	MODIFIER	TraesCS1A02G018900	TraesCS1A02G018900.1	protein_coding	c.622-54G>T
1A_9582267	G	T	splice_region_variant&intron_variant	LOW	TraesCS1A02G018900	TraesCS1A02G018900.1	protein_coding	c.391-3C>A
1A_9582275	A	C	downstream_gene_variant	MODIFIER	TraesCS1A02G019000	TraesCS1A02G019000.1	protein_coding	c.*4792T>G
1A_9582287	A	G	downstream_gene_variant	MODIFIER	TraesCS1A02G019000	TraesCS1A02G019000.1	protein_coding	c.*4780T>C
1A_9582288	T	C	downstream_gene_variant	MODIFIER	TraesCS1A02G019000	TraesCS1A02G019000.1	protein_coding	c.*4779A>G
1A_9582302	A	G	downstream_gene_variant	MODIFIER	TraesCS1A02G019000	TraesCS1A02G019000.1	protein_coding	c.*4765T>C
1A_9582307	A	C	downstream_gene_variant	MODIFIER	TraesCS1A02G019000	TraesCS1A02G019000.1	protein_coding	c.*4760T>G
1A_9582359	A	G	downstream_gene_variant	MODIFIER	TraesCS1A02G019000	TraesCS1A02G019000.1	protein_coding	c.*4708T>C
1A_9582368	T	G	downstream_gene_variant	MODIFIER	TraesCS1A02G019000	TraesCS1A02G019000.1	protein_coding	c.*4699A>C
1A_9582371	T	C	downstream_gene_variant	MODIFIER	TraesCS1A02G019000	TraesCS1A02G019000.1	protein_coding	c.*4696A>G
1A_9582376	T	C	downstream_gene_variant	MODIFIER	TraesCS1A02G019000	TraesCS1A02G019000.1	protein_coding	c.*4691A>G
1A_9582380	T	A	downstream_gene_variant	MODIFIER	TraesCS1A02G019000	TraesCS1A02G019000.1	protein_coding	c.*4687A>T
1A_11570763	T	G	splice_donor_variant&intron_variant	HIGH	TraesCS1A02G023400	TraesCS1A02G023400.2	protein_coding	c.2850+2T>G
1A_11570764	A	T	splice_region_variant&intron_variant	LOW	TraesCS1A02G023400	TraesCS1A02G023400.2	protein_coding	c.2850+3A>T
1A_11570765	C	G	splice_region_variant&intron_variant	LOW	TraesCS1A02G023400	TraesCS1A02G023400.2	protein_coding	c.2850+4C>G
1A_11570767	T	G	splice_region_variant&intron_variant	LOW	TraesCS1A02G023400	TraesCS1A02G023400.2	protein_coding	c.2850+6T>G
1A_11570768	A	G	splice_region_variant&intron_variant	LOW	TraesCS1A02G023400	TraesCS1A02G023400.2	protein_coding	c.2850+7A>G
1A_11570781	A	G	upstream_gene_variant	MODIFIER	ENSRNA050009800	ENSRNA050009800-T1	protein_coding	c.-2184A>G
1A_12698148	T	C	downstream_gene_variant	MODIFIER	TraesCS1A02G026800	TraesCS1A02G026800.1	protein_coding	c.*73A>G
1A_12698177	A	G	downstream_gene_variant	MODIFIER	TraesCS1A02G026800	TraesCS1A02G026800.1	protein_coding	c.*44T>C
1A_12698178	C	A	downstream_gene_variant	MODIFIER	TraesCS1A02G026800	TraesCS1A02G026800.1	protein_coding	c.*43G>T
1A_12698202	C	A	downstream_gene_variant	MODIFIER	TraesCS1A02G026800	TraesCS1A02G026800.1	protein_coding	c.*19G>T
1A_12698240	G	A	missense_variant	MODERATE	TraesCS1A02G026800	TraesCS1A02G026800.1	protein_coding	c.206C>T
1A_12698254	G	A	synonymous_variant	LOW	TraesCS1A02G026800	TraesCS1A02G026800.1	protein_coding	c.192C>T
1A_12698404	A	C	missense_variant	MODERATE	TraesCS1A02G026800	TraesCS1A02G026800.1	protein_coding	c.42T>G
1A_13458291	T	C	3_prime_UTR_variant	MODIFIER	TraesCS1A02G028700	TraesCS1A02G028700.1	protein_coding	c.*2105T>C
1A_13763856	A	G	missense_variant&splice_region_variant	MODERATE	TraesCS1A02G029300	TraesCS1A02G029300.1	protein_coding	c.460A>G
1A_13766454	C	G	stop_gained	HIGH	TraesCS1A02G029300	TraesCS1A02G029300.1	protein_coding	c.1475C>G
1A_14162278	T	C	synonymous_variant	LOW	TraesCS1A02G030700	TraesCS1A02G030700.1	protein_coding	c.633T>C
1A_15191379	G	A	synonymous_variant	LOW	TraesCS1A02G032700	TraesCS1A02G032700.1	protein_coding	c.240G>A
1A_15192728	A	G	missense_variant	MODERATE	TraesCS1A02G032700	TraesCS1A02G032700.1	protein_coding	c.319A>G
1A_15192748	T	C	synonymous_variant	LOW	TraesCS1A02G032700	TraesCS1A02G032700.1	protein_coding	c.339T>C
1A_15192765	A	G	missense_variant	MODERATE	TraesCS1A02G032700	TraesCS1A02G032700.1	protein_coding	c.356A>G
1A_15192865	T	G	synonymous_variant	LOW	TraesCS1A02G032700	TraesCS1A02G032700.1	protein_coding	c.456T>G
1A_15192872	G	T	missense_variant	MODERATE	TraesCS1A02G032700	TraesCS1A02G032700.1	protein_coding	c.463G>T
1A_15192877	A	T	synonymous_variant	LOW	TraesCS1A02G032700	TraesCS1A02G032700.1	protein_coding	c.468A>T
1A_15344670	A	C	splice_donor_variant&intron_variant	HIGH	TraesCS1A02G032900	TraesCS1A02G032900.1	protein_coding	c.1198+2T>G
1A_16224089	T	G	upstream_gene_variant	MODIFIER	TraesCS1A02G033400	TraesCS1A02G033400.1	protein_coding	c.-1640T>G
1A_16224091	C	T	upstream_gene_variant	MODIFIER	TraesCS1A02G033400	TraesCS1A02G033400.1	protein_coding	c.-1638C>T
1A_16224101	T	C	upstream_gene_variant	MODIFIER	TraesCS1A02G033400	TraesCS1A02G033400.1	protein_coding	c.-1628T>C
1A_16224138	A	G	upstream_gene_variant	MODIFIER	TraesCS1A02G033400	TraesCS1A02G033400.1	protein_coding	c.-1591A>G
1A_16224139	C	T	upstream_gene_variant	MODIFIER	TraesCS1A02G033400	TraesCS1A02G033400.1	protein_coding	c.-1590C>T
1A_16224151	A	T	upstream_gene_variant	MODIFIER	TraesCS1A02G033400	TraesCS1A02G033400.1	protein_coding	c.-1578A>T
1A_16390218	G	A	stop_gained&splice_region_variant	HIGH	TraesCS1A02G033500	TraesCS1A02G033500.1	protein_coding	c.293G>A
1A_16390220	G	A	splice_donor_variant&intron_variant	HIGH	TraesCS1A02G033500	TraesCS1A02G033500.1	protein_coding	c.294+1G>A
1A_16390221	T	A	splice_donor_variant&intron_variant	HIGH	TraesCS1A02G033500	TraesCS1A02G033500.1	protein_coding	c.294+2T>A
1A_16409657	G	A	synonymous_variant	LOW	TraesCS1A02G033600	TraesCS1A02G033600.1	protein_coding	c.402G>A
1A_16409666	T	C	synonymous_variant	LOW	TraesCS1A02G033600	TraesCS1A02G033600.1	protein_coding	c.411T>C
1A_16409710	T	G	3_prime_UTR_variant	MODIFIER	TraesCS1A02G033600	TraesCS1A02G033600.1	protein_coding	c.*20T>G
1A_20926191	T	G	intron_variant	MODIFIER	TraesCS1A02G037700	TraesCS1A02G037700.1	protein_coding	c.1069-25A>C
1A_20979192	C	T	splice_acceptor_variant&intron_variant	HIGH	TraesCS1A02G037900	TraesCS1A02G037900.1	protein_coding	c.346-1G>A
1A_20979193	T	G	splice_acceptor_variant&intron_variant	HIGH	TraesCS1A02G037900	TraesCS1A02G037900.1	protein_coding	c.346-2A>C
1A_21025122	A	G	synonymous_variant	LOW	TraesCS1A02G038300	TraesCS1A02G038300.1	protein_coding	c.447T>C
1A_21025128	A	G	synonymous_variant	LOW	TraesCS1A02G038300	TraesCS1A02G038300.1	protein_coding	c.441T>C
1A_22292215	G	A	splice_donor_variant&intron_variant	HIGH	TraesCS1A02G040500	TraesCS1A02G040500.1	protein_coding	c.336+1G>A
1A_22295472	A	G	missense_variant	MODERATE	TraesCS1A02G040600	TraesCS1A02G040600.1	protein_coding	c.1577T>C
1A_22659891	C	T	missense_variant	MODERATE	TraesCS1A02G041600	TraesCS1A02G041600.1	protein_coding	c.94G>A
1A_22659937	T	C	synonymous_variant	LOW	TraesCS1A02G041600	TraesCS1A02G041600.1	protein_coding	c.48A>G
1A_22659946	A	G	synonymous_variant	LOW	TraesCS1A02G041600	TraesCS1A02G041600.1	protein_coding	c.39T>C
1A_22659959	T	G	missense_variant	MODERATE	TraesCS1A02G041600	TraesCS1A02G041600.1	protein_coding	c.26A>C
1A_22659963	T	C	missense_variant	MODERATE	TraesCS1A02G041600	TraesCS1A02G041600.1	protein_coding	c.22A>G
1A_22659968	T	G	missense_variant	MODERATE	TraesCS1A02G041600	TraesCS1A02G041600.1	protein_coding	c.17A>C
1A_22659974	A	G	missense_variant	MODERATE	TraesCS1A02G041600	TraesCS1A02G041600.1	protein_coding	c.11T>C
1A_24320424	G	C	splice_donor_variant&intron_variant	HIGH	TraesCS1A02G043600	TraesCS1A02G043600.1	protein_coding	c.382+1G>C
1A_24320425	T	G	splice_donor_variant&intron_variant	HIGH	TraesCS1A02G043600	TraesCS1A02G043600.1	protein_coding	c.382+2T>G
1A_24320428	G	A	splice_region_variant&intron_variant	LOW	TraesCS1A02G043600	TraesCS1A02G043600.1	protein_coding	c.382+5G>A
1A_24320429	T	C	splice_region_variant&intron_variant	LOW	TraesCS1A02G043600	TraesCS1A02G043600.1	protein_coding	c.382+6T>C
1A_27249454	A	C	missense_variant	MODERATE	TraesCS1A02G045700	TraesCS1A02G045700.1	protein_coding	c.278A>C
1A_27249456	G	C	missense_variant	MODERATE	TraesCS1A02G045700	TraesCS1A02G045700.1	protein_coding	c.280G>C
1A_27249631	C	G	synonymous_variant	LOW	TraesCS1A02G045700	TraesCS1A02G045700.1	protein_coding	c.363C>G
1A_27251907	T	C	synonymous_variant	LOW	TraesCS1A02G045700	TraesCS1A02G045700.1	protein_coding	c.477T>C
1A_27252023	A	C	splice_region_variant&intron_variant	LOW	TraesCS1A02G045700	TraesCS1A02G045700.1	protein_coding	c.590+3A>C
1A_28623023	T	G	upstream_gene_variant	MODIFIER	TraesCS1A02G046600	TraesCS1A02G046600.1	protein_coding	c.-273T>G
1A_28623024	G	A	upstream_gene_variant	MODIFIER	TraesCS1A02G046600	TraesCS1A02G046600.1	protein_coding	c.-272G>A
1A_28626433	T	G	splice_donor_variant&intron_variant	HIGH	TraesCS1A02G046600	TraesCS1A02G046600.1	protein_coding	c.711+2T>G
1A_31780947	G	T	missense_variant	MODERATE	TraesCS1A02G049700	TraesCS1A02G049700.1	protein_coding	c.465G>T
1A_31780957	T	C	splice_donor_variant&intron_variant	HIGH	TraesCS1A02G049700	TraesCS1A02G049700.1	protein_coding	c.473+2T>C
1A_31780958	A	G	splice_region_variant&intron_variant	LOW	TraesCS1A02G049700	TraesCS1A02G049700.1	protein_coding	c.473+3A>G
1A_33372207	T	G	splice_region_variant&intron_variant	LOW	TraesCS1A02G051700	TraesCS1A02G051700.1	protein_coding	c.418+6T>G
1A_36778873	C	T	missense_variant	MODERATE	TraesCS1A02G056600	TraesCS1A02G056600.1	protein_coding	c.239C>T
1A_36840317	G	T	missense_variant	MODERATE	TraesCS1A02G056900	TraesCS1A02G056900.1	protein_coding	c.186G>T
1A_41748419	A	G	synonymous_variant	LOW	TraesCS1A02G060700	TraesCS1A02G060700.1	protein_coding	c.453A>G
1A_42509352	A	G	upstream_gene_variant	MODIFIER	TraesCS1A02G062000	TraesCS1A02G062000.1	protein_coding	c.-4069T>C
1A_42509369	C	A	upstream_gene_variant	MODIFIER	TraesCS1A02G062000	TraesCS1A02G062000.1	protein_coding	c.-4086G>T
1A_42509376	G	C	upstream_gene_variant	MODIFIER	TraesCS1A02G062000	TraesCS1A02G062000.1	protein_coding	c.-4093C>G
1A_42509386	C	A	upstream_gene_variant	MODIFIER	TraesCS1A02G062000	TraesCS1A02G062000.1	protein_coding	c.-4103G>T
1A_42509388	T	G	upstream_gene_variant	MODIFIER	TraesCS1A02G062000	TraesCS1A02G062000.1	protein_coding	c.-4105A>C
1A_45796129	T	C	synonymous_variant	LOW	TraesCS1A02G064100	TraesCS1A02G064100.1	protein_coding	c.447T>C
1A_45796144	A	T	synonymous_variant	LOW	TraesCS1A02G064100	TraesCS1A02G064100.1	protein_coding	c.462A>T
1A_48578895	C	G	intron_variant	MODIFIER	TraesCS1A02G065700	TraesCS1A02G065700.2	protein_coding	c.530+41C>G
1A_48578912	T	A	intron_variant	MODIFIER	TraesCS1A02G065700	TraesCS1A02G065700.2	protein_coding	c.530+58T>A
1A_48578915	A	C	intron_variant	MODIFIER	TraesCS1A02G065700	TraesCS1A02G065700.2	protein_coding	c.530+61A>C
1A_48578925	T	C	intron_variant	MODIFIER	TraesCS1A02G065700	TraesCS1A02G065700.2	protein_coding	c.530+71T>C
1A_48578927	T	C	intron_variant	MODIFIER	TraesCS1A02G065700	TraesCS1A02G065700.2	protein_coding	c.530+73T>C
1A_48578938	T	C	intron_variant	MODIFIER	TraesCS1A02G065700	TraesCS1A02G065700.2	protein_coding	c.530+84T>C
1A_48578979	T	G	intron_variant	MODIFIER	TraesCS1A02G065700	TraesCS1A02G065700.2	protein_coding	c.530+125T>G
1A_48578994	T	G	intron_variant	MODIFIER	TraesCS1A02G065700	TraesCS1A02G065700.2	protein_coding	c.530+140T>G
1A_48579003	T	C	intron_variant	MODIFIER	TraesCS1A02G065700	TraesCS1A02G065700.2	protein_coding	c.530+149T>C
1A_48579014	C	A	intron_variant	MODIFIER	TraesCS1A02G065700	TraesCS1A02G065700.2	protein_coding	c.530+160C>A
1A_48579015	T	A	intron_variant	MODIFIER	TraesCS1A02G065700	TraesCS1A02G065700.2	protein_coding	c.530+161T>A
1A_48588733	A	T	missense_variant	MODERATE	TraesCS1A02G065700	TraesCS1A02G065700.2	protein_coding	c.2461A>T
1A_48588743	G	C	splice_donor_variant&intron_variant	HIGH	TraesCS1A02G065700	TraesCS1A02G065700.2	protein_coding	c.2470+1G>C
1A_48590247	A	C	downstream_gene_variant	MODIFIER	TraesCS1A02G065800	TraesCS1A02G065800.1	protein_coding	c.*2617T>G
1A_49099353	A	T	synonymous_variant	LOW	TraesCS1A02G066800	TraesCS1A02G066800.2	protein_coding	c.1098T>A
1A_52056988	A	C	upstream_gene_variant	MODIFIER	ENSRNA050009939	ENSRNA050009939-T1	protein_coding	c.-2385T>G
1A_52056993	A	C	upstream_gene_variant	MODIFIER	ENSRNA050009939	ENSRNA050009939-T1	protein_coding	c.-2390T>G
1A_52056994	T	G	upstream_gene_variant	MODIFIER	ENSRNA050009939	ENSRNA050009939-T1	protein_coding	c.-2391A>C
1A_52057001	G	C	upstream_gene_variant	MODIFIER	ENSRNA050009939	ENSRNA050009939-T1	protein_coding	c.-2398C>G
1A_52057027	C	A	upstream_gene_variant	MODIFIER	ENSRNA050009939	ENSRNA050009939-T1	protein_coding	c.-2424G>T
1A_52057029	C	T	upstream_gene_variant	MODIFIER	ENSRNA050009939	ENSRNA050009939-T1	protein_coding	c.-2426G>A
1A_54025349	A	G	synonymous_variant	LOW	TraesCS1A02G071700	TraesCS1A02G071700.1	protein_coding	c.795T>C
1A_58708256	G	T	splice_donor_variant&intron_variant	HIGH	TraesCS1A02G075600	TraesCS1A02G075600.1	protein_coding	c.3318+1G>T
1A_58708269	T	G	intron_variant	MODIFIER	TraesCS1A02G075600	TraesCS1A02G075600.1	protein_coding	c.3318+14T>G
1A_58708278	G	T	intron_variant	MODIFIER	TraesCS1A02G075600	TraesCS1A02G075600.1	protein_coding	c.3318+23G>T
1A_58708283	A	T	intron_variant	MODIFIER	TraesCS1A02G075600	TraesCS1A02G075600.1	protein_coding	c.3318+28A>T
1A_58708287	C	G	intron_variant	MODIFIER	TraesCS1A02G075600	TraesCS1A02G075600.1	protein_coding	c.3318+32C>G
1A_58708288	T	A	intron_variant	MODIFIER	TraesCS1A02G075600	TraesCS1A02G075600.1	protein_coding	c.3318+33T>A
1A_59134424	T	G	intron_variant	MODIFIER	TraesCS1A02G076400	TraesCS1A02G076400.1	protein_coding	c.706-9A>C
1A_59134433	A	T	intron_variant	MODIFIER	TraesCS1A02G076400	TraesCS1A02G076400.1	protein_coding	c.706-18T>A
1A_59134445	A	T	intron_variant	MODIFIER	TraesCS1A02G076400	TraesCS1A02G076400.1	protein_coding	c.706-30T>A
1A_59134468	A	T	intron_variant	MODIFIER	TraesCS1A02G076400	TraesCS1A02G076400.1	protein_coding	c.705+27T>A
1A_59134471	C	T	intron_variant	MODIFIER	TraesCS1A02G076400	TraesCS1A02G076400.1	protein_coding	c.705+24G>A
1A_59134478	A	T	intron_variant	MODIFIER	TraesCS1A02G076400	TraesCS1A02G076400.1	protein_coding	c.705+17T>A
1A_59134480	T	C	intron_variant	MODIFIER	TraesCS1A02G076400	TraesCS1A02G076400.1	protein_coding	c.705+15A>G
1A_59134481	T	C	intron_variant	MODIFIER	TraesCS1A02G076400	TraesCS1A02G076400.1	protein_coding	c.705+14A>G
1A_59134483	A	G	intron_variant	MODIFIER	TraesCS1A02G076400	TraesCS1A02G076400.1	protein_coding	c.705+12T>C
1A_59134488	A	T	splice_region_variant&intron_variant	LOW	TraesCS1A02G076400	TraesCS1A02G076400.1	protein_coding	c.705+7T>A
1A_59134490	A	G	splice_region_variant&intron_variant	LOW	TraesCS1A02G076400	TraesCS1A02G076400.1	protein_coding	c.705+5T>C
1A_59134496	T	A	missense_variant&splice_region_variant	MODERATE	TraesCS1A02G076400	TraesCS1A02G076400.1	protein_coding	c.704A>T
1A_59134537	A	T	missense_variant&splice_region_variant	MODERATE	TraesCS1A02G076400	TraesCS1A02G076400.1	protein_coding	c.663T>A
1A_59216762	T	G	downstream_gene_variant	MODIFIER	TraesCS1A02G076500	TraesCS1A02G076500.1	protein_coding	c.*2071T>G
1A_59216766	A	G	downstream_gene_variant	MODIFIER	TraesCS1A02G076500	TraesCS1A02G076500.1	protein_coding	c.*2075A>G
1A_59216772	G	T	downstream_gene_variant	MODIFIER	TraesCS1A02G076500	TraesCS1A02G076500.1	protein_coding	c.*2081G>T
1A_59216784	A	T	downstream_gene_variant	MODIFIER	TraesCS1A02G076500	TraesCS1A02G076500.1	protein_coding	c.*2093A>T
1A_62609851	C	T	splice_region_variant&intron_variant	LOW	TraesCS1A02G079700	TraesCS1A02G079700.2	protein_coding	c.-24+4C>T
1A_71095576	G	A	missense_variant	MODERATE	TraesCS1A02G085000	TraesCS1A02G085000.1	protein_coding	c.38C>T
1A_71095652	A	T	5_prime_UTR_variant	MODIFIER	TraesCS1A02G085000	TraesCS1A02G085000.1	protein_coding	c.-39T>A
1A_73302437	G	T	missense_variant	MODERATE	TraesCS1A02G086600	TraesCS1A02G086600.1	protein_coding	c.211G>T
1A_73303824	C	T	missense_variant	MODERATE	TraesCS1A02G086600	TraesCS1A02G086600.1	protein_coding	c.673C>T
1A_76498470	C	T	splice_region_variant&intron_variant	LOW	TraesCS1A02G088200	TraesCS1A02G088200.1	protein_coding	c.1687-4G>A
1A_76498472	C	A	splice_region_variant&intron_variant	LOW	TraesCS1A02G088200	TraesCS1A02G088200.1	protein_coding	c.1687-6G>T
1A_76498477	A	C	intron_variant	MODIFIER	TraesCS1A02G088200	TraesCS1A02G088200.1	protein_coding	c.1687-11T>G
1A_76498491	G	T	intron_variant	MODIFIER	TraesCS1A02G088200	TraesCS1A02G088200.1	protein_coding	c.1687-25C>A
1A_76498506	T	A	intron_variant	MODIFIER	TraesCS1A02G088200	TraesCS1A02G088200.1	protein_coding	c.1687-40A>T
1A_76498510	A	C	intron_variant	MODIFIER	TraesCS1A02G088200	TraesCS1A02G088200.1	protein_coding	c.1687-44T>G
1A_80193771	G	A	splice_donor_variant&intron_variant	HIGH	TraesCS1A02G090100	TraesCS1A02G090100.1	protein_coding	c.1220+1G>A
1A_80193772	T	G	splice_donor_variant&intron_variant	HIGH	TraesCS1A02G090100	TraesCS1A02G090100.1	protein_coding	c.1220+2T>G
1A_80684262	C	T	missense_variant	MODERATE	TraesCS1A02G090600	TraesCS1A02G090600.1	protein_coding	c.666G>A
1A_82526681	A	G	missense_variant	MODERATE	TraesCS1A02G091100	TraesCS1A02G091100.1	protein_coding	c.2792A>G
1A_85902956	T	G	missense_variant	MODERATE	TraesCS1A02G093200	TraesCS1A02G093200.1	protein_coding	c.240A>C
1A_85902957	C	T	missense_variant	MODERATE	TraesCS1A02G093200	TraesCS1A02G093200.1	protein_coding	c.239G>A
1A_85903755	C	T	missense_variant	MODERATE	TraesCS1A02G093200	TraesCS1A02G093200.1	protein_coding	c.118G>A
1A_85903792	A	G	synonymous_variant	LOW	TraesCS1A02G093200	TraesCS1A02G093200.1	protein_coding	c.81T>C
1A_85903807	A	G	synonymous_variant	LOW	TraesCS1A02G093200	TraesCS1A02G093200.1	protein_coding	c.66T>C
1A_85903866	C	T	missense_variant	MODERATE	TraesCS1A02G093200	TraesCS1A02G093200.1	protein_coding	c.7G>A
1A_90763391	G	A	synonymous_variant	LOW	TraesCS1A02G095000	TraesCS1A02G095000.4	protein_coding	c.858C>T
1A_90763411	C	T	splice_region_variant&intron_variant	LOW	TraesCS1A02G095000	TraesCS1A02G095000.4	protein_coding	c.842-4G>A
1A_91591029	T	C	intron_variant	MODIFIER	TraesCS1A02G096200	TraesCS1A02G096200.2	protein_coding	c.1991+36A>G
1A_91591030	A	C	intron_variant	MODIFIER	TraesCS1A02G096200	TraesCS1A02G096200.2	protein_coding	c.1991+35T>G
1A_91591035	A	G	intron_variant	MODIFIER	TraesCS1A02G096200	TraesCS1A02G096200.2	protein_coding	c.1991+30T>C
1A_91591061	G	C	splice_region_variant&intron_variant	LOW	TraesCS1A02G096200	TraesCS1A02G096200.2	protein_coding	c.1991+4C>G
1A_93396015	A	C	upstream_gene_variant	MODIFIER	TraesCS1A02G097200	TraesCS1A02G097200.1	protein_coding	c.-1692A>C
1A_93400590	C	T	missense_variant	MODERATE	TraesCS1A02G097200	TraesCS1A02G097200.1	protein_coding	c.730C>T
1A_93400598	A	G	splice_region_variant&intron_variant	LOW	TraesCS1A02G097200	TraesCS1A02G097200.1	protein_coding	c.735+3A>G
1A_93400600	T	A	splice_region_variant&intron_variant	LOW	TraesCS1A02G097200	TraesCS1A02G097200.1	protein_coding	c.735+5T>A
1A_96461329	T	C	upstream_gene_variant	MODIFIER	TraesCS1A02G100300	TraesCS1A02G100300.1	protein_coding	c.-1338T>C
1A_98246428	T	A	missense_variant	MODERATE	TraesCS1A02G102300	TraesCS1A02G102300.1	protein_coding	c.300A>T
1A_98246437	G	T	splice_region_variant&intron_variant	LOW	TraesCS1A02G102300	TraesCS1A02G102300.1	protein_coding	c.294-3C>A
1A_99019557	T	A	3_prime_UTR_variant	MODIFIER	TraesCS1A02G102700	TraesCS1A02G102700.1	protein_coding	c.*183T>A
1A_99019558	T	A	3_prime_UTR_variant	MODIFIER	TraesCS1A02G102700	TraesCS1A02G102700.1	protein_coding	c.*184T>A
1A_101379322	A	T	intron_variant	MODIFIER	TraesCS1A02G105500	TraesCS1A02G105500.1	protein_coding	c.618+9T>A
1A_101379323	A	C	splice_region_variant&intron_variant	LOW	TraesCS1A02G105500	TraesCS1A02G105500.1	protein_coding	c.618+8T>G
1A_107096079	G	T	synonymous_variant	LOW	TraesCS1A02G107900	TraesCS1A02G107900.2	protein_coding	c.570G>T
1A_113851987	C	T	synonymous_variant	LOW	TraesCS1A02G112000	TraesCS1A02G112000.1	protein_coding	c.423C>T
1A_113851992	G	T	splice_donor_variant&intron_variant	HIGH	TraesCS1A02G112000	TraesCS1A02G112000.1	protein_coding	c.427+1G>T
1A_113851994	A	G	splice_region_variant&intron_variant	LOW	TraesCS1A02G112000	TraesCS1A02G112000.1	protein_coding	c.427+3A>G
1A_113859873	T	A	missense_variant	MODERATE	TraesCS1A02G112100	TraesCS1A02G112100.2	protein_coding	c.325A>T
1A_117195633	G	A	missense_variant	MODERATE	TraesCS1A02G113700	TraesCS1A02G113700.1	protein_coding	c.611C>T
1A_117195646	A	T	splice_region_variant&intron_variant	LOW	TraesCS1A02G113700	TraesCS1A02G113700.1	protein_coding	c.604-6T>A
1A_123549205	C	T	3_prime_UTR_variant	MODIFIER	TraesCS1A02G116500	TraesCS1A02G116500.1	protein_coding	c.*173G>A
1A_132787839	A	G	synonymous_variant	LOW	TraesCS1A02G120200	TraesCS1A02G120200.1	protein_coding	c.1695A>G
1A_142891282	A	G	upstream_gene_variant	MODIFIER	TraesCS1A02G123200	TraesCS1A02G123200.1	protein_coding	c.-2633T>C
1A_148610284	A	C	missense_variant&splice_region_variant	MODERATE	TraesCS1A02G125100	TraesCS1A02G125100.1	protein_coding	c.113T>G
1A_150902044	A	G	5_prime_UTR_variant	MODIFIER	TraesCS1A02G126100	TraesCS1A02G126100.1	protein_coding	c.-5T>C
1A_150902060	T	C	5_prime_UTR_variant	MODIFIER	TraesCS1A02G126100	TraesCS1A02G126100.1	protein_coding	c.-21A>G
1A_150902075	C	T	5_prime_UTR_variant	MODIFIER	TraesCS1A02G126100	TraesCS1A02G126100.1	protein_coding	c.-36G>A
1A_154013834	G	C	synonymous_variant	LOW	TraesCS1A02G127000	TraesCS1A02G127000.1	protein_coding	c.420G>C
1A_154013866	G	A	intron_variant	MODIFIER	TraesCS1A02G127000	TraesCS1A02G127000.1	protein_coding	c.433+19G>A
1A_155141560	T	A	upstream_gene_variant	MODIFIER	TraesCS1A02G127700	TraesCS1A02G127700.1	protein_coding	c.-1973A>T
1A_155141597	T	C	upstream_gene_variant	MODIFIER	TraesCS1A02G127700	TraesCS1A02G127700.1	protein_coding	c.-2010A>G
1A_157832737	T	A	intron_variant	MODIFIER	TraesCS1A02G128600	TraesCS1A02G128600.1	protein_coding	c.501+473A>T
1A_157832751	C	T	intron_variant	MODIFIER	TraesCS1A02G128600	TraesCS1A02G128600.1	protein_coding	c.501+459G>A
1A_157832760	T	C	intron_variant	MODIFIER	TraesCS1A02G128600	TraesCS1A02G128600.1	protein_coding	c.501+450A>G
1A_165173194	C	G	missense_variant&splice_region_variant	MODERATE	TraesCS1A02G129400	TraesCS1A02G129400.1	protein_coding	c.2176G>C
1A_168590003	A	G	synonymous_variant	LOW	TraesCS1A02G130700	TraesCS1A02G130700.1	protein_coding	c.18T>C
1A_176458168	A	T	splice_region_variant&intron_variant	LOW	TraesCS1A02G131600	TraesCS1A02G131600.1	protein_coding	c.2065+3A>T
1A_181772630	A	C	splice_region_variant&intron_variant	LOW	TraesCS1A02G132600	TraesCS1A02G132600.3	protein_coding	c.1703+4A>C
1A_181772634	T	C	splice_region_variant&intron_variant	LOW	TraesCS1A02G132600	TraesCS1A02G132600.3	protein_coding	c.1703+8T>C
1A_181772635	T	G	intron_variant	MODIFIER	TraesCS1A02G132600	TraesCS1A02G132600.3	protein_coding	c.1703+9T>G
1A_181772652	T	G	intron_variant	MODIFIER	TraesCS1A02G132600	TraesCS1A02G132600.3	protein_coding	c.1703+26T>G
1A_181772660	T	A	intron_variant	MODIFIER	TraesCS1A02G132600	TraesCS1A02G132600.3	protein_coding	c.1703+34T>A
1A_181772662	T	A	intron_variant	MODIFIER	TraesCS1A02G132600	TraesCS1A02G132600.3	protein_coding	c.1703+36T>A
1A_181772680	C	T	intron_variant	MODIFIER	TraesCS1A02G132600	TraesCS1A02G132600.3	protein_coding	c.1703+54C>T
1A_181772692	G	C	intron_variant	MODIFIER	TraesCS1A02G132600	TraesCS1A02G132600.3	protein_coding	c.1703+66G>C
1A_235687836	G	A	missense_variant	MODERATE	TraesCS1A02G139400	TraesCS1A02G139400.1	protein_coding	c.2207G>A
1A_235687850	T	A	splice_donor_variant&intron_variant	HIGH	TraesCS1A02G139400	TraesCS1A02G139400.1	protein_coding	c.2219+2T>A
1A_241318977	G	C	missense_variant	MODERATE	TraesCS1A02G141700	TraesCS1A02G141700.1	protein_coding	c.1363G>C
1A_243866098	G	A	synonymous_variant	LOW	TraesCS1A02G142600	TraesCS1A02G142600.4	protein_coding	c.21C>T
1A_243866193	G	A	5_prime_UTR_variant	MODIFIER	TraesCS1A02G142600	TraesCS1A02G142600.4	protein_coding	c.-75C>T
1A_248880500	A	G	intron_variant	MODIFIER	TraesCS1A02G143900	TraesCS1A02G143900.2	protein_coding	c.959+41A>G
1A_248880504	A	T	intron_variant	MODIFIER	TraesCS1A02G143900	TraesCS1A02G143900.2	protein_coding	c.959+45A>T
1A_248880520	T	G	intron_variant	MODIFIER	TraesCS1A02G143900	TraesCS1A02G143900.2	protein_coding	c.959+61T>G
1A_248880540	G	T	intron_variant	MODIFIER	TraesCS1A02G143900	TraesCS1A02G143900.2	protein_coding	c.959+81G>T
1A_248881001	C	T	missense_variant	MODERATE	TraesCS1A02G143900	TraesCS1A02G143900.2	protein_coding	c.1187C>T
1A_248881011	C	G	splice_region_variant&intron_variant	LOW	TraesCS1A02G143900	TraesCS1A02G143900.2	protein_coding	c.1192+5C>G
1A_251340130	G	A	synonymous_variant	LOW	TraesCS1A02G145000	TraesCS1A02G145000.1	protein_coding	c.1224G>A
1A_251340140	G	A	splice_donor_variant&intron_variant	HIGH	TraesCS1A02G145000	TraesCS1A02G145000.1	protein_coding	c.1233+1G>A
1A_252826457	A	C	intron_variant	MODIFIER	TraesCS1A02G146600	TraesCS1A02G146600.1	protein_coding	c.531-28T>G
1A_255483808	C	G	missense_variant	MODERATE	TraesCS1A02G148000	TraesCS1A02G148000.1	protein_coding	c.706C>G
1A_256713410	A	G	missense_variant	MODERATE	TraesCS1A02G149000	TraesCS1A02G149000.1	protein_coding	c.20A>G
1A_256713411	G	A	synonymous_variant	LOW	TraesCS1A02G149000	TraesCS1A02G149000.1	protein_coding	c.21G>A
1A_256713419	C	T	missense_variant	MODERATE	TraesCS1A02G149000	TraesCS1A02G149000.1	protein_coding	c.29C>T
1A_256713420	G	A	synonymous_variant	LOW	TraesCS1A02G149000	TraesCS1A02G149000.1	protein_coding	c.30G>A
1A_257565267	A	G	intron_variant	MODIFIER	TraesCS1A02G150000	TraesCS1A02G150000.1	protein_coding	c.304-49T>C
1A_257565270	A	G	intron_variant	MODIFIER	TraesCS1A02G150000	TraesCS1A02G150000.1	protein_coding	c.304-52T>C
1A_258873109	C	T	missense_variant	MODERATE	TraesCS1A02G150900	TraesCS1A02G150900.1	protein_coding	c.767G>A
1A_258873147	T	G	intron_variant	MODIFIER	TraesCS1A02G150900	TraesCS1A02G150900.1	protein_coding	c.738-9A>C
1A_261131838	C	A	intron_variant	MODIFIER	TraesCS1A02G152000	TraesCS1A02G152000.5	protein_coding	c.656+32C>A
1A_261131847	C	A	intron_variant	MODIFIER	TraesCS1A02G152000	TraesCS1A02G152000.5	protein_coding	c.656+41C>A
1A_261131853	A	C	intron_variant	MODIFIER	TraesCS1A02G152000	TraesCS1A02G152000.5	protein_coding	c.656+47A>C
1A_261823679	T	C	missense_variant	MODERATE	TraesCS1A02G152200	TraesCS1A02G152200.2	protein_coding	c.632A>G
1A_261823685	G	C	splice_region_variant&intron_variant	LOW	TraesCS1A02G152200	TraesCS1A02G152200.2	protein_coding	c.629-3C>G
1A_270001249	C	G	intron_variant	MODIFIER	TraesCS1A02G154700	TraesCS1A02G154700.2	protein_coding	c.858+37C>G
1A_272612040	A	T	splice_region_variant&intron_variant	LOW	TraesCS1A02G155200	TraesCS1A02G155200.1	protein_coding	c.366+3A>T
1A_272612047	A	G	intron_variant	MODIFIER	TraesCS1A02G155200	TraesCS1A02G155200.1	protein_coding	c.366+10A>G
1A_279904759	C	G	missense_variant	MODERATE	TraesCS1A02G157700	TraesCS1A02G157700.3	protein_coding	c.481G>C
1A_279904774	C	T	splice_acceptor_variant&intron_variant	HIGH	TraesCS1A02G157700	TraesCS1A02G157700.3	protein_coding	c.467-1G>A
1A_281890207	T	C	splice_region_variant&intron_variant	LOW	TraesCS1A02G158400	TraesCS1A02G158400.2	protein_coding	c.387-7A>G
1A_284144077	C	T	synonymous_variant	LOW	TraesCS1A02G158900	TraesCS1A02G158900.1	protein_coding	c.309C>T
1A_286916472	A	G	3_prime_UTR_variant	MODIFIER	TraesCS1A02G159700	TraesCS1A02G159700.1	protein_coding	c.*100A>G
1A_288862235	T	C	missense_variant	MODERATE	TraesCS1A02G160700	TraesCS1A02G160700.2	protein_coding	c.179T>C
1A_288862236	C	T	synonymous_variant	LOW	TraesCS1A02G160700	TraesCS1A02G160700.2	protein_coding	c.180C>T
1A_288862257	C	T	synonymous_variant	LOW	TraesCS1A02G160700	TraesCS1A02G160700.2	protein_coding	c.201C>T
1A_288862268	G	T	missense_variant	MODERATE	TraesCS1A02G160700	TraesCS1A02G160700.2	protein_coding	c.212G>T
1A_291253336	A	G	intron_variant	MODIFIER	TraesCS1A02G162300	TraesCS1A02G162300.1	protein_coding	c.359-17A>G
1A_291253337	T	G	intron_variant	MODIFIER	TraesCS1A02G162300	TraesCS1A02G162300.1	protein_coding	c.359-16T>G
1A_291253345	C	G	splice_region_variant&intron_variant	LOW	TraesCS1A02G162300	TraesCS1A02G162300.1	protein_coding	c.359-8C>G
1A_291253351	A	T	splice_acceptor_variant&intron_variant	HIGH	TraesCS1A02G162300	TraesCS1A02G162300.1	protein_coding	c.359-2A>T
1A_292757786	A	G	downstream_gene_variant	MODIFIER	TraesCS1A02G163100	TraesCS1A02G163100.2	protein_coding	c.*72T>C
1A_296209949	G	A	splice_donor_variant&intron_variant	HIGH	TraesCS1A02G164300	TraesCS1A02G164300.1	protein_coding	c.2177+1G>A
1A_296209950	T	C	splice_donor_variant&intron_variant	HIGH	TraesCS1A02G164300	TraesCS1A02G164300.1	protein_coding	c.2177+2T>C
1A_298036787	A	T	intron_variant	MODIFIER	TraesCS1A02G165300	TraesCS1A02G165300.1	protein_coding	c.516-163A>T
1A_298036798	G	C	intron_variant	MODIFIER	TraesCS1A02G165300	TraesCS1A02G165300.1	protein_coding	c.516-152G>C
1A_298036810	T	G	intron_variant	MODIFIER	TraesCS1A02G165300	TraesCS1A02G165300.1	protein_coding	c.516-140T>G
1A_298036819	A	G	intron_variant	MODIFIER	TraesCS1A02G165300	TraesCS1A02G165300.1	protein_coding	c.516-131A>G
1A_299624945	C	G	intron_variant	MODIFIER	TraesCS1A02G166900	TraesCS1A02G166900.2	protein_coding	c.3+102C>G
1A_299624946	A	G	intron_variant	MODIFIER	TraesCS1A02G166900	TraesCS1A02G166900.2	protein_coding	c.3+103A>G
1A_299624950	C	T	intron_variant	MODIFIER	TraesCS1A02G166900	TraesCS1A02G166900.2	protein_coding	c.3+107C>T
1A_299629201	T	A	synonymous_variant	LOW	TraesCS1A02G166900	TraesCS1A02G166900.2	protein_coding	c.1290T>A
1A_301783711	T	C	5_prime_UTR_variant	MODIFIER	TraesCS1A02G169000	TraesCS1A02G169000.1	protein_coding	c.-289A>G
1A_303850104	C	T	synonymous_variant	LOW	TraesCS1A02G170100	TraesCS1A02G170100.1	protein_coding	c.253C>T
1A_303850115	C	T	synonymous_variant	LOW	TraesCS1A02G170100	TraesCS1A02G170100.1	protein_coding	c.264C>T
1A_304040287	C	T	missense_variant	MODERATE	TraesCS1A02G170400	TraesCS1A02G170400.2	protein_coding	c.2497G>A
1A_304040297	C	G	splice_region_variant&intron_variant	LOW	TraesCS1A02G170400	TraesCS1A02G170400.2	protein_coding	c.2491-4G>C
1A_304040300	T	G	splice_region_variant&intron_variant	LOW	TraesCS1A02G170400	TraesCS1A02G170400.2	protein_coding	c.2491-7A>C
1A_310247293	A	C	synonymous_variant	LOW	TraesCS1A02G174000	TraesCS1A02G174000.2	protein_coding	c.219A>C
1A_312773355	C	G	missense_variant	MODERATE	TraesCS1A02G175000	TraesCS1A02G175000.2	protein_coding	c.447C>G
1A_313905542	A	G	splice_region_variant&intron_variant	LOW	TraesCS1A02G175900	TraesCS1A02G175900.1	protein_coding	c.1219-3T>C
1A_313905544	A	G	splice_region_variant&intron_variant	LOW	TraesCS1A02G175900	TraesCS1A02G175900.1	protein_coding	c.1219-5T>C
1A_313905545	C	T	splice_region_variant&intron_variant	LOW	TraesCS1A02G175900	TraesCS1A02G175900.1	protein_coding	c.1219-6G>A
1A_313905549	G	C	intron_variant	MODIFIER	TraesCS1A02G175900	TraesCS1A02G175900.1	protein_coding	c.1219-10C>G
1A_314428780	T	A	splice_donor_variant&intron_variant	HIGH	TraesCS1A02G176000	TraesCS1A02G176000.1	protein_coding	c.233+2T>A
1A_314428781	G	A	splice_region_variant&intron_variant	LOW	TraesCS1A02G176000	TraesCS1A02G176000.1	protein_coding	c.233+3G>A
1A_319080188	A	T	missense_variant	MODERATE	TraesCS1A02G176900	TraesCS1A02G176900.3	protein_coding	c.1687T>A
1A_319080196	C	A	splice_region_variant&intron_variant	LOW	TraesCS1A02G176900	TraesCS1A02G176900.3	protein_coding	c.1684-5G>T
1A_320492326	C	G	missense_variant	MODERATE	TraesCS1A02G177600	TraesCS1A02G177600.1	protein_coding	c.2228C>G
1A_328249915	T	G	splice_donor_variant&intron_variant	HIGH	TraesCS1A02G181900	TraesCS1A02G181900.1	protein_coding	c.1149+2T>G
1A_328251896	A	G	missense_variant	MODERATE	TraesCS1A02G181900	TraesCS1A02G181900.1	protein_coding	c.1735A>G
1A_335034405	A	G	5_prime_UTR_variant	MODIFIER	TraesCS1A02G184600	TraesCS1A02G184600.1	protein_coding	c.-35T>C
1A_335034406	C	G	5_prime_UTR_variant	MODIFIER	TraesCS1A02G184600	TraesCS1A02G184600.1	protein_coding	c.-36G>C
1A_335034462	A	G	5_prime_UTR_variant	MODIFIER	TraesCS1A02G184600	TraesCS1A02G184600.1	protein_coding	c.-92T>C
1A_335034464	A	G	5_prime_UTR_variant	MODIFIER	TraesCS1A02G184600	TraesCS1A02G184600.1	protein_coding	c.-94T>C
1A_338583005	G	C	missense_variant	MODERATE	TraesCS1A02G187400	TraesCS1A02G187400.1	protein_coding	c.682G>C
1A_345109044	T	C	synonymous_variant	LOW	TraesCS1A02G190800	TraesCS1A02G190800.1	protein_coding	c.912A>G
1A_345168744	C	G	missense_variant	MODERATE	TraesCS1A02G190900	TraesCS1A02G190900.1	protein_coding	c.886G>C
1A_351475984	G	A	missense_variant	MODERATE	TraesCS1A02G194200	TraesCS1A02G194200.1	protein_coding	c.79C>T
1A_352853025	T	C	synonymous_variant	LOW	TraesCS1A02G195300	TraesCS1A02G195300.1	protein_coding	c.24T>C
1A_352853029	C	T	missense_variant	MODERATE	TraesCS1A02G195300	TraesCS1A02G195300.1	protein_coding	c.28C>T
1A_352853041	G	A	missense_variant	MODERATE	TraesCS1A02G195300	TraesCS1A02G195300.1	protein_coding	c.40G>A
1A_355336319	C	T	synonymous_variant	LOW	TraesCS1A02G197300	TraesCS1A02G197300.1	protein_coding	c.324G>A
1A_358762542	A	T	splice_donor_variant&intron_variant	HIGH	TraesCS1A02G199600	TraesCS1A02G199600.2	protein_coding	c.468+2T>A
1A_363012273	G	A	upstream_gene_variant	MODIFIER	TraesCS1A02G201700	TraesCS1A02G201700.1	protein_coding	c.-5059C>T
1A_364040035	C	A	synonymous_variant	LOW	TraesCS1A02G202800	TraesCS1A02G202800.1	protein_coding	c.141G>T
1A_364040065	C	G	synonymous_variant	LOW	TraesCS1A02G202800	TraesCS1A02G202800.1	protein_coding	c.111G>C
1A_364040086	T	G	synonymous_variant	LOW	TraesCS1A02G202800	TraesCS1A02G202800.1	protein_coding	c.90A>C
1A_364040092	G	C	synonymous_variant	LOW	TraesCS1A02G202800	TraesCS1A02G202800.1	protein_coding	c.84C>G
1A_368815324	C	A	synonymous_variant	LOW	TraesCS1A02G206600	TraesCS1A02G206600.2	protein_coding	c.2622C>A
1A_368815392	G	C	missense_variant	MODERATE	TraesCS1A02G206600	TraesCS1A02G206600.2	protein_coding	c.2690G>C
1A_372624812	T	C	synonymous_variant	LOW	TraesCS1A02G210300	TraesCS1A02G210300.1	protein_coding	c.1209A>G
1A_372624821	G	A	synonymous_variant	LOW	TraesCS1A02G210300	TraesCS1A02G210300.1	protein_coding	c.1200C>T
1A_372624830	T	C	synonymous_variant	LOW	TraesCS1A02G210300	TraesCS1A02G210300.1	protein_coding	c.1191A>G
1A_380400831	T	C	upstream_gene_variant	MODIFIER	TraesCS1A02G215200	TraesCS1A02G215200.1	protein_coding	c.-186T>C
1A_380400838	G	T	upstream_gene_variant	MODIFIER	TraesCS1A02G215200	TraesCS1A02G215200.1	protein_coding	c.-179G>T
1A_381316909	T	A	splice_acceptor_variant&intron_variant	HIGH	TraesCS1A02G215800	TraesCS1A02G215800.1	protein_coding	c.169-2A>T
1A_385891065	T	A	synonymous_variant	LOW	TraesCS1A02G217900	TraesCS1A02G217900.1	protein_coding	c.1905T>A
1A_387026397	T	A	downstream_gene_variant	MODIFIER	TraesCS1A02G218500	TraesCS1A02G218500.1	protein_coding	c.*2250A>T
1A_387026401	C	T	downstream_gene_variant	MODIFIER	TraesCS1A02G218500	TraesCS1A02G218500.1	protein_coding	c.*2246G>A
1A_387026404	T	A	downstream_gene_variant	MODIFIER	TraesCS1A02G218500	TraesCS1A02G218500.1	protein_coding	c.*2243A>T
1A_387026408	A	G	downstream_gene_variant	MODIFIER	TraesCS1A02G218500	TraesCS1A02G218500.1	protein_coding	c.*2239T>C
1A_387026411	A	C	downstream_gene_variant	MODIFIER	TraesCS1A02G218500	TraesCS1A02G218500.1	protein_coding	c.*2236T>G
1A_387026419	A	G	downstream_gene_variant	MODIFIER	TraesCS1A02G218500	TraesCS1A02G218500.1	protein_coding	c.*2228T>C
1A_387026429	T	C	downstream_gene_variant	MODIFIER	TraesCS1A02G218500	TraesCS1A02G218500.1	protein_coding	c.*2218A>G
1A_387026434	T	G	downstream_gene_variant	MODIFIER	TraesCS1A02G218500	TraesCS1A02G218500.1	protein_coding	c.*2213A>C
1A_387026437	G	C	downstream_gene_variant	MODIFIER	TraesCS1A02G218500	TraesCS1A02G218500.1	protein_coding	c.*2210C>G
1A_387026460	T	G	downstream_gene_variant	MODIFIER	TraesCS1A02G218500	TraesCS1A02G218500.1	protein_coding	c.*2187A>C
1A_387026469	T	A	downstream_gene_variant	MODIFIER	TraesCS1A02G218500	TraesCS1A02G218500.1	protein_coding	c.*2178A>T
1A_387026470	G	A	downstream_gene_variant	MODIFIER	TraesCS1A02G218500	TraesCS1A02G218500.1	protein_coding	c.*2177C>T
1A_387026471	T	A	downstream_gene_variant	MODIFIER	TraesCS1A02G218500	TraesCS1A02G218500.1	protein_coding	c.*2176A>T
1A_387362039	T	C	missense_variant	MODERATE	TraesCS1A02G218700	TraesCS1A02G218700.1	protein_coding	c.1355T>C
1A_387362051	A	C	splice_region_variant&intron_variant	LOW	TraesCS1A02G218700	TraesCS1A02G218700.1	protein_coding	c.1363+4A>C
1A_391236286	G	C	synonymous_variant	LOW	TraesCS1A02G221700	TraesCS1A02G221700.1	protein_coding	c.597G>C
1A_391259105	T	A	missense_variant	MODERATE	TraesCS1A02G221900	TraesCS1A02G221900.1	protein_coding	c.55A>T
1A_392529834	T	A	5_prime_UTR_premature_start_codon_gain_variant	LOW	TraesCS1A02G222800	TraesCS1A02G222800.2	protein_coding	c.-13A>T
1A_392529853	A	C	downstream_gene_variant	MODIFIER	TraesCS1A02G222700	TraesCS1A02G222700.1	protein_coding	c.*3241A>C
1A_392529858	A	G	downstream_gene_variant	MODIFIER	TraesCS1A02G222700	TraesCS1A02G222700.1	protein_coding	c.*3246A>G
1A_392529868	A	C	downstream_gene_variant	MODIFIER	TraesCS1A02G222700	TraesCS1A02G222700.1	protein_coding	c.*3256A>C
1A_392529872	A	C	downstream_gene_variant	MODIFIER	TraesCS1A02G222700	TraesCS1A02G222700.1	protein_coding	c.*3260A>C
1A_394592183	A	C	splice_region_variant&intron_variant	LOW	TraesCS1A02G224700	TraesCS1A02G224700.1	protein_coding	c.514-5T>G
1A_394592194	A	C	downstream_gene_variant	MODIFIER	TraesCS1A02G224600	TraesCS1A02G224600.1	protein_coding	c.*3910A>C
1A_395173399	A	T	missense_variant	MODERATE	TraesCS1A02G225000	TraesCS1A02G225000.1	protein_coding	c.583A>T
1A_395173412	T	A	splice_donor_variant&intron_variant	HIGH	TraesCS1A02G225000	TraesCS1A02G225000.1	protein_coding	c.594+2T>A
1A_398456703	G	C	splice_donor_variant&intron_variant	HIGH	TraesCS1A02G227600	TraesCS1A02G227600.1	protein_coding	c.2261+1G>C
1A_398668878	C	G	missense_variant&splice_region_variant	MODERATE	TraesCS1A02G227700	TraesCS1A02G227700.1	protein_coding	c.529G>C
1A_399226713	G	A	downstream_gene_variant	MODIFIER	TraesCS1A02G228000	TraesCS1A02G228000.1	protein_coding	c.*3200C>T
1A_400962427	T	C	upstream_gene_variant	MODIFIER	TraesCS1A02G228900	TraesCS1A02G228900.1	protein_coding	c.-3308T>C
1A_400962459	C	T	upstream_gene_variant	MODIFIER	TraesCS1A02G228900	TraesCS1A02G228900.1	protein_coding	c.-3276C>T
1A_400962465	T	C	upstream_gene_variant	MODIFIER	TraesCS1A02G228900	TraesCS1A02G228900.1	protein_coding	c.-3270T>C
1A_400962472	A	G	upstream_gene_variant	MODIFIER	TraesCS1A02G228900	TraesCS1A02G228900.1	protein_coding	c.-3263A>G
1A_400966087	G	A	splice_donor_variant&intron_variant	HIGH	TraesCS1A02G228900	TraesCS1A02G228900.1	protein_coding	c.352+1G>A
1A_403024762	G	A	missense_variant&splice_region_variant	MODERATE	TraesCS1A02G230400	TraesCS1A02G230400.1	protein_coding	c.778G>A
1A_403658864	C	A	splice_region_variant&intron_variant	LOW	TraesCS1A02G231100	TraesCS1A02G231100.1	protein_coding	c.1170+4G>T
1A_407318330	C	T	splice_region_variant&intron_variant	LOW	TraesCS1A02G233400	TraesCS1A02G233400.1	protein_coding	c.482-4G>A
1A_407318331	G	A	splice_region_variant&intron_variant	LOW	TraesCS1A02G233400	TraesCS1A02G233400.1	protein_coding	c.482-5C>T
1A_407324114	G	A	synonymous_variant	LOW	TraesCS1A02G233500	TraesCS1A02G233500.1	protein_coding	c.1653C>T
1A_409782707	C	A	splice_region_variant&intron_variant	LOW	TraesCS1A02G234100	TraesCS1A02G234100.1	protein_coding	c.172+7C>A
1A_409782710	G	C	intron_variant	MODIFIER	TraesCS1A02G234100	TraesCS1A02G234100.1	protein_coding	c.172+10G>C
1A_409833527	T	C	synonymous_variant	LOW	TraesCS1A02G234200	TraesCS1A02G234200.1	protein_coding	c.1029T>C
1A_415638586	G	T	upstream_gene_variant	MODIFIER	TraesCS1A02G235300	TraesCS1A02G235300.1	protein_coding	c.-3423G>T
1A_417398187	A	G	missense_variant	MODERATE	TraesCS1A02G235800	TraesCS1A02G235800.1	protein_coding	c.923T>C
1A_417398243	A	T	synonymous_variant	LOW	TraesCS1A02G235800	TraesCS1A02G235800.1	protein_coding	c.867T>A
1A_418936808	A	G	5_prime_UTR_variant	MODIFIER	TraesCS1A02G236500	TraesCS1A02G236500.1	protein_coding	c.-50A>G
1A_434428772	T	C	upstream_gene_variant	MODIFIER	TraesCS1A02G245400	TraesCS1A02G245400.1	protein_coding	c.-1546T>C
1A_434877527	C	G	missense_variant	MODERATE	TraesCS1A02G245600	TraesCS1A02G245600.1	protein_coding	c.1198C>G
1A_434877542	T	A	splice_donor_variant&intron_variant	HIGH	TraesCS1A02G245600	TraesCS1A02G245600.1	protein_coding	c.1211+2T>A
1A_434877543	A	C	splice_region_variant&intron_variant	LOW	TraesCS1A02G245600	TraesCS1A02G245600.1	protein_coding	c.1211+3A>C
1A_438686027	A	G	intron_variant	MODIFIER	TraesCS1A02G247200	TraesCS1A02G247200.1	protein_coding	c.571-30T>C
1A_438686030	G	T	intron_variant	MODIFIER	TraesCS1A02G247200	TraesCS1A02G247200.1	protein_coding	c.571-33C>A
1A_438686038	A	G	intron_variant	MODIFIER	TraesCS1A02G247200	TraesCS1A02G247200.1	protein_coding	c.571-41T>C
1A_438686039	A	G	intron_variant	MODIFIER	TraesCS1A02G247200	TraesCS1A02G247200.1	protein_coding	c.571-42T>C
1A_438686041	A	C	intron_variant	MODIFIER	TraesCS1A02G247200	TraesCS1A02G247200.1	protein_coding	c.571-44T>G
1A_440438128	C	T	downstream_gene_variant	MODIFIER	TraesCS1A02G248400	TraesCS1A02G248400.1	protein_coding	c.*3256G>A
1A_441240600	C	T	missense_variant&splice_region_variant	MODERATE	TraesCS1A02G249400	TraesCS1A02G249400.1	protein_coding	c.1027G>A
1A_441799370	A	G	synonymous_variant	LOW	TraesCS1A02G249800	TraesCS1A02G249800.1	protein_coding	c.345A>G
1A_441799381	T	C	missense_variant	MODERATE	TraesCS1A02G249800	TraesCS1A02G249800.1	protein_coding	c.356T>C
1A_441799387	C	G	missense_variant	MODERATE	TraesCS1A02G249800	TraesCS1A02G249800.1	protein_coding	c.362C>G
1A_443202695	G	A	missense_variant	MODERATE	TraesCS1A02G251700	TraesCS1A02G251700.3	protein_coding	c.2105C>T
1A_443202724	G	C	upstream_gene_variant	MODIFIER	TraesCS1A02G251600	TraesCS1A02G251600.1	protein_coding	c.-4709C>G
1A_444124908	C	A	synonymous_variant	LOW	TraesCS1A02G252400	TraesCS1A02G252400.1	protein_coding	c.324C>A
1A_444124917	A	G	splice_region_variant&intron_variant	LOW	TraesCS1A02G252400	TraesCS1A02G252400.1	protein_coding	c.329+4A>G
1A_445878753	C	T	upstream_gene_variant	MODIFIER	TraesCS1A02G254200	TraesCS1A02G254200.1	protein_coding	c.-19C>T
1A_449201434	C	G	missense_variant	MODERATE	TraesCS1A02G256800	TraesCS1A02G256800.1	protein_coding	c.11G>C
1A_449201438	C	T	missense_variant	MODERATE	TraesCS1A02G256800	TraesCS1A02G256800.1	protein_coding	c.7G>A
1A_449201475	G	C	5_prime_UTR_variant	MODIFIER	TraesCS1A02G256800	TraesCS1A02G256800.1	protein_coding	c.-31C>G
1A_449201476	C	G	5_prime_UTR_variant	MODIFIER	TraesCS1A02G256800	TraesCS1A02G256800.1	protein_coding	c.-32G>C
1A_449556395	T	G	splice_donor_variant&intron_variant	HIGH	TraesCS1A02G257300	TraesCS1A02G257300.1	protein_coding	c.850+2T>G
1A_449556396	A	G	splice_region_variant&intron_variant	LOW	TraesCS1A02G257300	TraesCS1A02G257300.1	protein_coding	c.850+3A>G
1A_452294357	T	A	missense_variant	MODERATE	TraesCS1A02G259300	TraesCS1A02G259300.2	protein_coding	c.1261A>T
1A_452294368	G	T	missense_variant	MODERATE	TraesCS1A02G259300	TraesCS1A02G259300.2	protein_coding	c.1250C>A
1A_452294375	C	G	missense_variant	MODERATE	TraesCS1A02G259300	TraesCS1A02G259300.2	protein_coding	c.1243G>C
1A_456926492	A	C	synonymous_variant	LOW	TraesCS1A02G262200	TraesCS1A02G262200.1	protein_coding	c.15A>C
1A_459520862	T	A	missense_variant&splice_region_variant	MODERATE	TraesCS1A02G264100	TraesCS1A02G264100.1	protein_coding	c.551A>T
1A_459523482	A	G	synonymous_variant	LOW	TraesCS1A02G264100	TraesCS1A02G264100.1	protein_coding	c.261T>C
1A_459523500	C	G	synonymous_variant	LOW	TraesCS1A02G264100	TraesCS1A02G264100.1	protein_coding	c.243G>C
1A_459523535	G	C	missense_variant	MODERATE	TraesCS1A02G264100	TraesCS1A02G264100.1	protein_coding	c.208C>G
1A_459523542	A	C	missense_variant	MODERATE	TraesCS1A02G264100	TraesCS1A02G264100.1	protein_coding	c.201T>G
1A_459523551	A	C	synonymous_variant	LOW	TraesCS1A02G264100	TraesCS1A02G264100.1	protein_coding	c.192T>G
1A_461778612	T	A	5_prime_UTR_variant	MODIFIER	TraesCS1A02G266300	TraesCS1A02G266300.2	protein_coding	c.-580A>T
1A_461999761	T	A	downstream_gene_variant	MODIFIER	TraesCS1A02G266600	TraesCS1A02G266600.2	protein_coding	c.*1344A>T
1A_461999763	T	G	downstream_gene_variant	MODIFIER	TraesCS1A02G266600	TraesCS1A02G266600.2	protein_coding	c.*1342A>C
1A_461999766	A	G	downstream_gene_variant	MODIFIER	TraesCS1A02G266600	TraesCS1A02G266600.2	protein_coding	c.*1339T>C
1A_463246960	G	C	3_prime_UTR_variant	MODIFIER	TraesCS1A02G268400	TraesCS1A02G268400.1	protein_coding	c.*159C>G
1A_463247509	C	G	stop_lost	HIGH	TraesCS1A02G268400	TraesCS1A02G268400.1	protein_coding	c.645G>C
1A_463248210	T	C	missense_variant	MODERATE	TraesCS1A02G268400	TraesCS1A02G268400.1	protein_coding	c.23A>G
1A_463248219	C	A	missense_variant	MODERATE	TraesCS1A02G268400	TraesCS1A02G268400.1	protein_coding	c.14G>T
1A_463248241	T	C	upstream_gene_variant	MODIFIER	TraesCS1A02G268400	TraesCS1A02G268400.1	protein_coding	c.-9A>G
1A_463248251	G	A	upstream_gene_variant	MODIFIER	TraesCS1A02G268400	TraesCS1A02G268400.1	protein_coding	c.-19C>T
1A_463402986	G	A	synonymous_variant	LOW	TraesCS1A02G268700	TraesCS1A02G268700.1	protein_coding	c.103C>T
1A_463403021	T	G	missense_variant	MODERATE	TraesCS1A02G268700	TraesCS1A02G268700.1	protein_coding	c.68A>C
1A_464803567	T	A	missense_variant	MODERATE	TraesCS1A02G270600	TraesCS1A02G270600.2	protein_coding	c.607A>T
1A_464803583	C	A	splice_acceptor_variant&intron_variant	HIGH	TraesCS1A02G270600	TraesCS1A02G270600.2	protein_coding	c.592-1G>T
1A_466345966	C	T	upstream_gene_variant	MODIFIER	TraesCS1A02G272800	TraesCS1A02G272800.1	protein_coding	c.-4725G>A
1A_466345974	C	T	upstream_gene_variant	MODIFIER	TraesCS1A02G272800	TraesCS1A02G272800.1	protein_coding	c.-4733G>A
1A_466345976	C	A	upstream_gene_variant	MODIFIER	TraesCS1A02G272800	TraesCS1A02G272800.1	protein_coding	c.-4735G>T
1A_473011200	T	C	synonymous_variant	LOW	TraesCS1A02G277500	TraesCS1A02G277500.1	protein_coding	c.312T>C
1A_473011206	A	C	splice_region_variant&intron_variant	LOW	TraesCS1A02G277500	TraesCS1A02G277500.1	protein_coding	c.315+3A>C
1A_473011210	A	C	splice_region_variant&intron_variant	LOW	TraesCS1A02G277500	TraesCS1A02G277500.1	protein_coding	c.315+7A>C
1A_473011212	T	G	intron_variant	MODIFIER	TraesCS1A02G277500	TraesCS1A02G277500.1	protein_coding	c.315+9T>G
1A_473635008	G	C	downstream_gene_variant	MODIFIER	TraesCS1A02G278000	TraesCS1A02G278000.4	protein_coding	c.*1428C>G
1A_473635017	A	G	splice_region_variant&intron_variant	LOW	TraesCS1A02G278000	TraesCS1A02G278000.1	protein_coding	c.4127+8T>C
1A_473635018	T	C	splice_region_variant&intron_variant	LOW	TraesCS1A02G278000	TraesCS1A02G278000.1	protein_coding	c.4127+7A>G
1A_478452716	C	A	intron_variant	MODIFIER	TraesCS1A02G280700	TraesCS1A02G280700.1	protein_coding	c.*67-11C>A
1A_479829683	G	T	splice_region_variant&intron_variant	LOW	TraesCS1A02G281400	TraesCS1A02G281400.1	protein_coding	c.1715-5C>A
1A_479829684	A	G	splice_region_variant&intron_variant	LOW	TraesCS1A02G281400	TraesCS1A02G281400.1	protein_coding	c.1715-6T>C
1A_479829686	A	C	splice_region_variant&intron_variant	LOW	TraesCS1A02G281400	TraesCS1A02G281400.1	protein_coding	c.1715-8T>G
1A_483923728	G	C	splice_donor_variant&intron_variant	HIGH	TraesCS1A02G287100	TraesCS1A02G287100.1	protein_coding	c.873+1G>C
1A_485345625	C	A	splice_region_variant&intron_variant	LOW	TraesCS1A02G288300	TraesCS1A02G288300.3	protein_coding	c.1507-6G>T
1A_485345633	A	T	downstream_gene_variant	MODIFIER	TraesCS1A02G288200	TraesCS1A02G288200.1	protein_coding	c.*2153A>T
1A_485345644	A	C	downstream_gene_variant	MODIFIER	TraesCS1A02G288200	TraesCS1A02G288200.1	protein_coding	c.*2164A>C
1A_485347225	T	C	splice_region_variant&intron_variant	LOW	TraesCS1A02G288300	TraesCS1A02G288300.3	protein_coding	c.613-4A>G
1A_485347227	A	C	splice_region_variant&intron_variant	LOW	TraesCS1A02G288300	TraesCS1A02G288300.3	protein_coding	c.613-6T>G
1A_485347233	A	T	downstream_gene_variant	MODIFIER	TraesCS1A02G288200	TraesCS1A02G288200.1	protein_coding	c.*3753A>T
1A_485360794	C	G	downstream_gene_variant	MODIFIER	TraesCS1A02G288400	TraesCS1A02G288400.1	protein_coding	c.*3584C>G
1A_485360825	T	A	downstream_gene_variant	MODIFIER	TraesCS1A02G288400	TraesCS1A02G288400.1	protein_coding	c.*3615T>A
1A_485360827	C	T	downstream_gene_variant	MODIFIER	TraesCS1A02G288400	TraesCS1A02G288400.1	protein_coding	c.*3617C>T
1A_487730212	G	A	missense_variant	MODERATE	TraesCS1A02G292100	TraesCS1A02G292100.1	protein_coding	c.1816C>T
1A_487730216	C	T	splice_acceptor_variant&intron_variant	HIGH	TraesCS1A02G292100	TraesCS1A02G292100.1	protein_coding	c.1813-1G>A
1A_487738007	C	A	missense_variant	MODERATE	TraesCS1A02G292200	TraesCS1A02G292200.1	protein_coding	c.1012G>T
1A_490312467	A	G	intron_variant	MODIFIER	TraesCS1A02G295200	TraesCS1A02G295200.1	protein_coding	c.2067+41A>G
1A_491128371	G	C	synonymous_variant	LOW	TraesCS1A02G296100	TraesCS1A02G296100.1	protein_coding	c.162G>C
1A_491128428	C	A	synonymous_variant	LOW	TraesCS1A02G296100	TraesCS1A02G296100.1	protein_coding	c.219C>A
1A_491128473	A	C	synonymous_variant	LOW	TraesCS1A02G296100	TraesCS1A02G296100.1	protein_coding	c.264A>C
1A_491128494	G	C	synonymous_variant	LOW	TraesCS1A02G296100	TraesCS1A02G296100.1	protein_coding	c.285G>C
1A_491128511	T	G	missense_variant	MODERATE	TraesCS1A02G296100	TraesCS1A02G296100.1	protein_coding	c.302T>G
1A_491128540	C	A	missense_variant	MODERATE	TraesCS1A02G296100	TraesCS1A02G296100.1	protein_coding	c.331C>A
1A_491128575	G	A	synonymous_variant	LOW	TraesCS1A02G296100	TraesCS1A02G296100.1	protein_coding	c.366G>A
1A_491128578	A	G	synonymous_variant	LOW	TraesCS1A02G296100	TraesCS1A02G296100.1	protein_coding	c.369A>G
1A_497864065	T	C	intron_variant	MODIFIER	TraesCS1A02G305200	TraesCS1A02G305200.1	protein_coding	c.1045-25A>G
1A_497864072	A	C	intron_variant	MODIFIER	TraesCS1A02G305200	TraesCS1A02G305200.1	protein_coding	c.1045-32T>G
1A_497864078	T	G	intron_variant	MODIFIER	TraesCS1A02G305200	TraesCS1A02G305200.1	protein_coding	c.1045-38A>C
1A_498534701	C	G	downstream_gene_variant	MODIFIER	TraesCS1A02G306400	TraesCS1A02G306400.1	protein_coding	c.*2761G>C
1A_498534705	T	C	downstream_gene_variant	MODIFIER	TraesCS1A02G306400	TraesCS1A02G306400.1	protein_coding	c.*2757A>G
1A_499184221	T	C	splice_donor_variant&intron_variant	HIGH	TraesCS1A02G307700	TraesCS1A02G307700.1	protein_coding	c.142+2T>C
1A_499184222	A	T	splice_region_variant&intron_variant	LOW	TraesCS1A02G307700	TraesCS1A02G307700.1	protein_coding	c.142+3A>T
1A_499184223	A	C	splice_region_variant&intron_variant	LOW	TraesCS1A02G307700	TraesCS1A02G307700.1	protein_coding	c.142+4A>C
1A_499632462	A	G	synonymous_variant	LOW	TraesCS1A02G308400	TraesCS1A02G308400.1	protein_coding	c.591T>C
1A_499635745	C	T	5_prime_UTR_variant	MODIFIER	TraesCS1A02G308400	TraesCS1A02G308400.1	protein_coding	c.-94G>A
1A_499635747	A	G	5_prime_UTR_variant	MODIFIER	TraesCS1A02G308400	TraesCS1A02G308400.1	protein_coding	c.-96T>C
1A_500563607	A	G	downstream_gene_variant	MODIFIER	TraesCS1A02G309600	TraesCS1A02G309600.1	protein_coding	c.*1785A>G
1A_500565285	T	A	splice_acceptor_variant&intron_variant	HIGH	TraesCS1A02G309700	TraesCS1A02G309700.1	protein_coding	c.-7-2A>T
1A_501706717	G	C	missense_variant	MODERATE	TraesCS1A02G310700	TraesCS1A02G310700.1	protein_coding	c.274G>C
1A_504314739	T	C	synonymous_variant	LOW	TraesCS1A02G312400	TraesCS1A02G312400.1	protein_coding	c.864T>C
1A_504314750	A	T	splice_region_variant&intron_variant	LOW	TraesCS1A02G312400	TraesCS1A02G312400.1	protein_coding	c.871+4A>T
1A_504314752	T	G	splice_region_variant&intron_variant	LOW	TraesCS1A02G312400	TraesCS1A02G312400.1	protein_coding	c.871+6T>G
1A_504314754	T	G	splice_region_variant&intron_variant	LOW	TraesCS1A02G312400	TraesCS1A02G312400.1	protein_coding	c.871+8T>G
1A_504314755	C	G	intron_variant	MODIFIER	TraesCS1A02G312400	TraesCS1A02G312400.1	protein_coding	c.871+9C>G
1A_507002144	G	T	missense_variant&splice_region_variant	MODERATE	TraesCS1A02G315400	TraesCS1A02G315400.1	protein_coding	c.1158G>T
1A_510285636	C	T	downstream_gene_variant	MODIFIER	TraesCS1A02G319000	TraesCS1A02G319000.1	protein_coding	c.*3427C>T
1A_510285637	T	C	downstream_gene_variant	MODIFIER	TraesCS1A02G319000	TraesCS1A02G319000.1	protein_coding	c.*3428T>C
1A_510285638	G	A	downstream_gene_variant	MODIFIER	TraesCS1A02G319000	TraesCS1A02G319000.1	protein_coding	c.*3429G>A
1A_516769550	C	G	synonymous_variant	LOW	TraesCS1A02G326900	TraesCS1A02G326900.1	protein_coding	c.51C>G
1A_516769556	C	G	synonymous_variant	LOW	TraesCS1A02G326900	TraesCS1A02G326900.1	protein_coding	c.57C>G
1A_516769562	C	T	synonymous_variant	LOW	TraesCS1A02G326900	TraesCS1A02G326900.1	protein_coding	c.63C>T
1A_516769571	G	C	synonymous_variant	LOW	TraesCS1A02G326900	TraesCS1A02G326900.1	protein_coding	c.72G>C
1A_516769708	G	C	synonymous_variant	LOW	TraesCS1A02G326900	TraesCS1A02G326900.1	protein_coding	c.120G>C
1A_516769736	C	A	synonymous_variant	LOW	TraesCS1A02G326900	TraesCS1A02G326900.1	protein_coding	c.148C>A
1A_516769739	A	G	missense_variant	MODERATE	TraesCS1A02G326900	TraesCS1A02G326900.1	protein_coding	c.151A>G
1A_516770418	G	T	stop_gained	HIGH	TraesCS1A02G326900	TraesCS1A02G326900.1	protein_coding	c.328G>T
1A_516770448	G	A	splice_donor_variant&intron_variant	HIGH	TraesCS1A02G326900	TraesCS1A02G326900.1	protein_coding	c.357+1G>A
1A_516770452	G	A	splice_region_variant&intron_variant	LOW	TraesCS1A02G326900	TraesCS1A02G326900.1	protein_coding	c.357+5G>A
1A_516789733	C	G	synonymous_variant	LOW	TraesCS1A02G327200	TraesCS1A02G327200.1	protein_coding	c.66G>C
1A_517516643	C	T	missense_variant	MODERATE	TraesCS1A02G328700	TraesCS1A02G328700.1	protein_coding	c.1396C>T
1A_517516849	C	G	upstream_gene_variant	MODIFIER	TraesCS1A02G328800	TraesCS1A02G328800.1	protein_coding	c.-2958C>G
1A_517516868	A	G	upstream_gene_variant	MODIFIER	TraesCS1A02G328800	TraesCS1A02G328800.1	protein_coding	c.-2939A>G
1A_519258714	G	C	upstream_gene_variant	MODIFIER	TraesCS1A02G330600	TraesCS1A02G330600.1	protein_coding	c.-7015G>C
1A_520414537	A	G	missense_variant	MODERATE	TraesCS1A02G331700	TraesCS1A02G331700.1	protein_coding	c.452T>C
1A_521339976	G	A	synonymous_variant	LOW	TraesCS1A02G333700	TraesCS1A02G333700.1	protein_coding	c.444C>T
1A_521340461	G	A	synonymous_variant	LOW	TraesCS1A02G333700	TraesCS1A02G333700.1	protein_coding	c.171C>T
1A_521340464	G	A	synonymous_variant	LOW	TraesCS1A02G333700	TraesCS1A02G333700.1	protein_coding	c.168C>T
1A_521340467	T	G	synonymous_variant	LOW	TraesCS1A02G333700	TraesCS1A02G333700.1	protein_coding	c.165A>C
1A_521340497	G	C	synonymous_variant	LOW	TraesCS1A02G333700	TraesCS1A02G333700.1	protein_coding	c.135C>G
1A_521340509	A	G	synonymous_variant	LOW	TraesCS1A02G333700	TraesCS1A02G333700.1	protein_coding	c.123T>C
1A_527175384	C	T	synonymous_variant	LOW	TraesCS1A02G337800	TraesCS1A02G337800.1	protein_coding	c.171C>T
1A_527175394	G	A	splice_donor_variant&intron_variant	HIGH	TraesCS1A02G337800	TraesCS1A02G337800.1	protein_coding	c.180+1G>A
1A_530211268	A	C	missense_variant&splice_region_variant	MODERATE	TraesCS1A02G339900	TraesCS1A02G339900.1	protein_coding	c.2036T>G
1A_531603723	A	G	missense_variant	MODERATE	TraesCS1A02G342500	TraesCS1A02G342500.1	protein_coding	c.61A>G
1A_531682914	C	A	splice_region_variant&intron_variant	LOW	TraesCS1A02G342900	TraesCS1A02G342900.2	protein_coding	c.2647-4G>T
1A_532245716	C	T	upstream_gene_variant	MODIFIER	TraesCS1A02G344000	TraesCS1A02G344000.1	protein_coding	c.-3368C>T
1A_532250611	G	A	splice_donor_variant&intron_variant	HIGH	TraesCS1A02G344000	TraesCS1A02G344000.1	protein_coding	c.612+1G>A
1A_532250612	T	A	splice_donor_variant&intron_variant	HIGH	TraesCS1A02G344000	TraesCS1A02G344000.1	protein_coding	c.612+2T>A
1A_532250614	T	G	splice_region_variant&intron_variant	LOW	TraesCS1A02G344000	TraesCS1A02G344000.1	protein_coding	c.612+4T>G
1A_533148529	G	T	missense_variant	MODERATE	TraesCS1A02G346800	TraesCS1A02G346800.3	protein_coding	c.374C>A
1A_533148538	C	T	splice_acceptor_variant&intron_variant	HIGH	TraesCS1A02G346800	TraesCS1A02G346800.3	protein_coding	c.366-1G>A
1A_534262413	C	G	5_prime_UTR_variant	MODIFIER	TraesCS1A02G349100	TraesCS1A02G349100.1	protein_coding	c.-65C>G
1A_534262455	G	T	5_prime_UTR_variant	MODIFIER	TraesCS1A02G349100	TraesCS1A02G349100.1	protein_coding	c.-23G>T
1A_534262461	C	G	5_prime_UTR_variant	MODIFIER	TraesCS1A02G349100	TraesCS1A02G349100.1	protein_coding	c.-17C>G
1A_534262465	A	C	5_prime_UTR_variant	MODIFIER	TraesCS1A02G349100	TraesCS1A02G349100.1	protein_coding	c.-13A>C
1A_534262490	A	C	synonymous_variant	LOW	TraesCS1A02G349100	TraesCS1A02G349100.1	protein_coding	c.13A>C
1A_534262723	C	G	synonymous_variant	LOW	TraesCS1A02G349100	TraesCS1A02G349100.1	protein_coding	c.141C>G
1A_534262741	C	A	synonymous_variant	LOW	TraesCS1A02G349100	TraesCS1A02G349100.1	protein_coding	c.159C>A
1A_534262925	T	C	missense_variant	MODERATE	TraesCS1A02G349100	TraesCS1A02G349100.1	protein_coding	c.343T>C
1A_535316170	C	G	splice_donor_variant&intron_variant	HIGH	TraesCS1A02G350500	TraesCS1A02G350500.1	protein_coding	c.870+1G>C
1A_536433488	C	T	splice_region_variant	LOW	TraesCS1A02G352000	TraesCS1A02G352000.1	protein_coding	c.*151C>T
1A_536614751	G	C	intron_variant	MODIFIER	TraesCS1A02G352200	TraesCS1A02G352200.1	protein_coding	c.181-44C>G
1A_536614759	A	C	intron_variant	MODIFIER	TraesCS1A02G352200	TraesCS1A02G352200.1	protein_coding	c.181-52T>G
1A_537354706	A	T	missense_variant	MODERATE	TraesCS1A02G354400	TraesCS1A02G354400.1	protein_coding	c.1111T>A
1A_540051720	A	T	splice_acceptor_variant&intron_variant	HIGH	TraesCS1A02G357500	TraesCS1A02G357500.3	protein_coding	c.1709-2A>T
1A_540643399	C	G	synonymous_variant	LOW	TraesCS1A02G359200	TraesCS1A02G359200.1	protein_coding	c.270C>G
1A_540643423	C	G	synonymous_variant	LOW	TraesCS1A02G359200	TraesCS1A02G359200.1	protein_coding	c.294C>G
1A_540648413	T	C	missense_variant	MODERATE	TraesCS1A02G359300	TraesCS1A02G359300.1	protein_coding	c.194T>C
1A_540648414	T	A	synonymous_variant	LOW	TraesCS1A02G359300	TraesCS1A02G359300.1	protein_coding	c.195T>A
1A_540661623	C	T	downstream_gene_variant	MODIFIER	TraesCS1A02G359300	TraesCS1A02G359300.1	protein_coding	c.*5145C>T
1A_540661641	A	T	downstream_gene_variant	MODIFIER	TraesCS1A02G359300	TraesCS1A02G359300.1	protein_coding	c.*5163A>T
1A_540661646	A	T	downstream_gene_variant	MODIFIER	TraesCS1A02G359300	TraesCS1A02G359300.1	protein_coding	c.*5168A>T
1A_540661663	T	A	downstream_gene_variant	MODIFIER	TraesCS1A02G359300	TraesCS1A02G359300.1	protein_coding	c.*5185T>A
1A_540661664	C	G	downstream_gene_variant	MODIFIER	TraesCS1A02G359300	TraesCS1A02G359300.1	protein_coding	c.*5186C>G
1A_540661668	C	A	downstream_gene_variant	MODIFIER	TraesCS1A02G359300	TraesCS1A02G359300.1	protein_coding	c.*5190C>A
1A_541993504	C	G	missense_variant	MODERATE	TraesCS1A02G361200	TraesCS1A02G361200.1	protein_coding	c.1090G>C
1A_542168674	C	A	upstream_gene_variant	MODIFIER	TraesCS1A02G361700	TraesCS1A02G361700.1	protein_coding	c.-1708C>A
1A_542168676	T	A	upstream_gene_variant	MODIFIER	TraesCS1A02G361700	TraesCS1A02G361700.1	protein_coding	c.-1706T>A
1A_542168677	G	A	upstream_gene_variant	MODIFIER	TraesCS1A02G361700	TraesCS1A02G361700.1	protein_coding	c.-1705G>A
1A_542168679	T	A	upstream_gene_variant	MODIFIER	TraesCS1A02G361700	TraesCS1A02G361700.1	protein_coding	c.-1703T>A
1A_542170962	T	A	downstream_gene_variant	MODIFIER	TraesCS1A02G361600	TraesCS1A02G361600.1	protein_coding	c.*2507T>A
1A_543929927	C	T	splice_acceptor_variant&intron_variant	HIGH	TraesCS1A02G363100	TraesCS1A02G363100.1	protein_coding	c.514-1G>A
1A_544202965	C	T	missense_variant	MODERATE	TraesCS1A02G364200	TraesCS1A02G364200.1	protein_coding	c.389G>A
1A_544604652	G	A	synonymous_variant	LOW	TraesCS1A02G365800	TraesCS1A02G365800.1	protein_coding	c.576C>T
1A_544928476	C	G	missense_variant	MODERATE	TraesCS1A02G366000	TraesCS1A02G366000.1	protein_coding	c.498C>G
1A_544928509	T	C	synonymous_variant	LOW	TraesCS1A02G366000	TraesCS1A02G366000.1	protein_coding	c.531T>C
1A_544928514	G	A	missense_variant	MODERATE	TraesCS1A02G366000	TraesCS1A02G366000.1	protein_coding	c.536G>A
1A_544928520	G	A	missense_variant	MODERATE	TraesCS1A02G366000	TraesCS1A02G366000.1	protein_coding	c.542G>A
1A_544928680	G	A	synonymous_variant	LOW	TraesCS1A02G366000	TraesCS1A02G366000.1	protein_coding	c.702G>A
1A_544928681	G	C	missense_variant	MODERATE	TraesCS1A02G366000	TraesCS1A02G366000.1	protein_coding	c.703G>C
1A_544928687	A	G	missense_variant	MODERATE	TraesCS1A02G366000	TraesCS1A02G366000.1	protein_coding	c.709A>G
1A_545330826	C	T	downstream_gene_variant	MODIFIER	TraesCS1A02G366400	TraesCS1A02G366400.1	protein_coding	c.*694G>A
1A_545330832	C	T	downstream_gene_variant	MODIFIER	TraesCS1A02G366400	TraesCS1A02G366400.1	protein_coding	c.*688G>A
1A_545330838	T	C	downstream_gene_variant	MODIFIER	TraesCS1A02G366400	TraesCS1A02G366400.1	protein_coding	c.*682A>G
1A_545330839	T	C	downstream_gene_variant	MODIFIER	TraesCS1A02G366400	TraesCS1A02G366400.1	protein_coding	c.*681A>G
1A_545523135	A	C	splice_region_variant&intron_variant	LOW	TraesCS1A02G366700	TraesCS1A02G366700.1	protein_coding	c.599+3A>C
1A_545523137	A	T	splice_region_variant&intron_variant	LOW	TraesCS1A02G366700	TraesCS1A02G366700.1	protein_coding	c.599+5A>T
1A_545523143	T	G	intron_variant	MODIFIER	TraesCS1A02G366700	TraesCS1A02G366700.1	protein_coding	c.599+11T>G
1A_546214094	C	T	upstream_gene_variant	MODIFIER	TraesCS1A02G368000	TraesCS1A02G368000.1	protein_coding	c.-2382C>T
1A_546214115	T	C	upstream_gene_variant	MODIFIER	TraesCS1A02G368000	TraesCS1A02G368000.1	protein_coding	c.-2361T>C
1A_546218267	C	T	downstream_gene_variant	MODIFIER	TraesCS1A02G368000	TraesCS1A02G368000.1	protein_coding	c.*1330C>T
1A_546218268	G	A	downstream_gene_variant	MODIFIER	TraesCS1A02G368000	TraesCS1A02G368000.1	protein_coding	c.*1331G>A
1A_547257270	A	T	stop_gained	HIGH	TraesCS1A02G369400	TraesCS1A02G369400.1	protein_coding	c.1936A>T
1A_547257277	T	G	splice_donor_variant&intron_variant	HIGH	TraesCS1A02G369400	TraesCS1A02G369400.1	protein_coding	c.1941+2T>G
1A_547300302	A	T	missense_variant	MODERATE	TraesCS1A02G369600	TraesCS1A02G369600.1	protein_coding	c.598T>A
1A_547312093	C	A	synonymous_variant	LOW	TraesCS1A02G369700	TraesCS1A02G369700.1	protein_coding	c.1365G>T
1A_549703381	A	T	splice_region_variant&intron_variant	LOW	TraesCS1A02G374600	TraesCS1A02G374600.1	protein_coding	c.698+3A>T
1A_550972070	C	G	missense_variant	MODERATE	TraesCS1A02G378000	TraesCS1A02G378000.1	protein_coding	c.26G>C
1A_551053346	G	A	synonymous_variant	LOW	TraesCS1A02G378200	TraesCS1A02G378200.1	protein_coding	c.528C>T
1A_551320535	T	G	missense_variant	MODERATE	TraesCS1A02G379000	TraesCS1A02G379000.1	protein_coding	c.1598A>C
1A_551320588	G	C	splice_region_variant&intron_variant	LOW	TraesCS1A02G379000	TraesCS1A02G379000.1	protein_coding	c.1552-7C>G
1A_551320589	T	C	splice_region_variant&intron_variant	LOW	TraesCS1A02G379000	TraesCS1A02G379000.1	protein_coding	c.1552-8A>G
1A_551320591	T	C	upstream_gene_variant	MODIFIER	TraesCS1A02G378900	TraesCS1A02G378900.1	protein_coding	c.-2997A>G
1A_551322184	G	C	missense_variant	MODERATE	TraesCS1A02G379000	TraesCS1A02G379000.1	protein_coding	c.646C>G
1A_551323689	C	G	synonymous_variant	LOW	TraesCS1A02G379000	TraesCS1A02G379000.1	protein_coding	c.36G>C
1A_553537653	A	T	missense_variant	MODERATE	TraesCS1A02G382800	TraesCS1A02G382800.1	protein_coding	c.311A>T
1A_553539389	G	T	missense_variant	MODERATE	TraesCS1A02G382800	TraesCS1A02G382800.1	protein_coding	c.638G>T
1A_553706007	T	C	downstream_gene_variant	MODIFIER	ENSRNA050009860	ENSRNA050009860-T1	protein_coding	c.*1398A>G
1A_553706016	T	A	downstream_gene_variant	MODIFIER	ENSRNA050009860	ENSRNA050009860-T1	protein_coding	c.*1389A>T
1A_553706046	C	T	downstream_gene_variant	MODIFIER	ENSRNA050009860	ENSRNA050009860-T1	protein_coding	c.*1359G>A
1A_554460285	G	A	upstream_gene_variant	MODIFIER	TraesCS1A02G384800	TraesCS1A02G384800.1	protein_coding	c.-3887G>A
1A_555635342	G	C	5_prime_UTR_variant	MODIFIER	TraesCS1A02G386300	TraesCS1A02G386300.1	protein_coding	c.-6G>C
1A_555641982	T	A	missense_variant	MODERATE	TraesCS1A02G386400	TraesCS1A02G386400.1	protein_coding	c.1031T>A
1A_555641983	C	T	synonymous_variant	LOW	TraesCS1A02G386400	TraesCS1A02G386400.1	protein_coding	c.1032C>T
1A_557951241	T	C	downstream_gene_variant	MODIFIER	TraesCS1A02G390400	TraesCS1A02G390400.1	protein_coding	c.*2687A>G
1A_558188044	A	C	upstream_gene_variant	MODIFIER	ENSRNA050009924	ENSRNA050009924-T1	protein_coding	c.-1582A>C
1A_558188069	C	G	upstream_gene_variant	MODIFIER	ENSRNA050009924	ENSRNA050009924-T1	protein_coding	c.-1557C>G
1A_558188070	T	C	upstream_gene_variant	MODIFIER	ENSRNA050009924	ENSRNA050009924-T1	protein_coding	c.-1556T>C
1A_558188073	C	G	upstream_gene_variant	MODIFIER	ENSRNA050009924	ENSRNA050009924-T1	protein_coding	c.-1553C>G
1A_558188085	T	A	upstream_gene_variant	MODIFIER	ENSRNA050009924	ENSRNA050009924-T1	protein_coding	c.-1541T>A
1A_558188091	T	C	upstream_gene_variant	MODIFIER	ENSRNA050009924	ENSRNA050009924-T1	protein_coding	c.-1535T>C
1A_558188100	G	A	upstream_gene_variant	MODIFIER	ENSRNA050009924	ENSRNA050009924-T1	protein_coding	c.-1526G>A
1A_558188102	T	A	upstream_gene_variant	MODIFIER	ENSRNA050009924	ENSRNA050009924-T1	protein_coding	c.-1524T>A
1A_558188106	T	C	upstream_gene_variant	MODIFIER	ENSRNA050009924	ENSRNA050009924-T1	protein_coding	c.-1520T>C
1A_558509491	T	A	missense_variant	MODERATE	TraesCS1A02G391600	TraesCS1A02G391600.1	protein_coding	c.2548A>T
1A_558979077	C	T	missense_variant	MODERATE	TraesCS1A02G392400	TraesCS1A02G392400.1	protein_coding	c.413C>T
1A_558979090	T	G	splice_donor_variant&intron_variant	HIGH	TraesCS1A02G392400	TraesCS1A02G392400.1	protein_coding	c.424+2T>G
1A_563180357	A	G	synonymous_variant	LOW	TraesCS1A02G397400	TraesCS1A02G397400.1	protein_coding	c.30T>C
1A_564307414	C	G	downstream_gene_variant	MODIFIER	ENSRNA050009849	ENSRNA050009849-T1	protein_coding	c.*3090G>C
1A_564307484	A	G	downstream_gene_variant	MODIFIER	ENSRNA050009849	ENSRNA050009849-T1	protein_coding	c.*3020T>C
1A_564307518	A	T	downstream_gene_variant	MODIFIER	ENSRNA050009849	ENSRNA050009849-T1	protein_coding	c.*2986T>A
1A_564392735	A	G	missense_variant	MODERATE	TraesCS1A02G400500	TraesCS1A02G400500.1	protein_coding	c.791T>C
1A_564392762	T	C	splice_acceptor_variant&intron_variant	HIGH	TraesCS1A02G400500	TraesCS1A02G400500.1	protein_coding	c.766-2A>G
1A_564393515	G	T	missense_variant	MODERATE	TraesCS1A02G400500	TraesCS1A02G400500.1	protein_coding	c.454C>A
1A_564393534	A	C	downstream_gene_variant	MODIFIER	TraesCS1A02G400600	TraesCS1A02G400600.1	protein_coding	c.*2359T>G
1A_564393538	A	G	downstream_gene_variant	MODIFIER	TraesCS1A02G400600	TraesCS1A02G400600.1	protein_coding	c.*2355T>C
1A_564393540	C	T	downstream_gene_variant	MODIFIER	TraesCS1A02G400600	TraesCS1A02G400600.1	protein_coding	c.*2353G>A
1A_564393544	G	A	downstream_gene_variant	MODIFIER	TraesCS1A02G400600	TraesCS1A02G400600.1	protein_coding	c.*2349C>T
1A_566012322	G	A	synonymous_variant	LOW	TraesCS1A02G402400	TraesCS1A02G402400.1	protein_coding	c.474C>T
1A_566480677	C	T	splice_region_variant&intron_variant	LOW	TraesCS1A02G402900	TraesCS1A02G402900.1	protein_coding	c.291-4G>A
1A_567634140	G	T	synonymous_variant	LOW	TraesCS1A02G404200	TraesCS1A02G404200.1	protein_coding	c.220C>A
1A_567634189	T	C	synonymous_variant	LOW	TraesCS1A02G404200	TraesCS1A02G404200.1	protein_coding	c.171A>G
1A_567634200	T	G	synonymous_variant	LOW	TraesCS1A02G404200	TraesCS1A02G404200.1	protein_coding	c.160A>C
1A_567634505	C	G	5_prime_UTR_variant	MODIFIER	TraesCS1A02G404200	TraesCS1A02G404200.1	protein_coding	c.-25G>C
1A_567634508	T	C	5_prime_UTR_variant	MODIFIER	TraesCS1A02G404200	TraesCS1A02G404200.1	protein_coding	c.-28A>G
1A_571270756	A	T	upstream_gene_variant	MODIFIER	ENSRNA050009844	ENSRNA050009844-T1	protein_coding	c.-4022T>A
1A_571270757	A	T	upstream_gene_variant	MODIFIER	ENSRNA050009844	ENSRNA050009844-T1	protein_coding	c.-4023T>A
1A_572208756	G	A	missense_variant	MODERATE	TraesCS1A02G411600	TraesCS1A02G411600.2	protein_coding	c.973C>T
1A_572210583	A	G	splice_region_variant&synonymous_variant	LOW	TraesCS1A02G411600	TraesCS1A02G411600.2	protein_coding	c.288T>C
1A_573505246	T	C	missense_variant&splice_region_variant	MODERATE	TraesCS1A02G413900	TraesCS1A02G413900.1	protein_coding	c.271A>G
1A_573505248	C	G	splice_acceptor_variant&intron_variant	HIGH	TraesCS1A02G413900	TraesCS1A02G413900.1	protein_coding	c.270-1G>C
1A_573505252	A	G	splice_region_variant&intron_variant	LOW	TraesCS1A02G413900	TraesCS1A02G413900.1	protein_coding	c.270-5T>C
1A_573505254	A	T	splice_region_variant&intron_variant	LOW	TraesCS1A02G413900	TraesCS1A02G413900.1	protein_coding	c.270-7T>A
1A_573505255	T	G	splice_region_variant&intron_variant	LOW	TraesCS1A02G413900	TraesCS1A02G413900.1	protein_coding	c.270-8A>C
1A_574934845	A	G	missense_variant	MODERATE	TraesCS1A02G416600	TraesCS1A02G416600.1	protein_coding	c.169A>G
1A_576778190	G	C	synonymous_variant	LOW	TraesCS1A02G420300	TraesCS1A02G420300.1	protein_coding	c.63G>C
1A_577309669	T	A	stop_gained	HIGH	TraesCS1A02G420800	TraesCS1A02G420800.1	protein_coding	c.1078A>T
1A_577611881	T	C	missense_variant	MODERATE	TraesCS1A02G421300	TraesCS1A02G421300.1	protein_coding	c.292A>G
1A_577636716	C	T	stop_gained	HIGH	TraesCS1A02G421400	TraesCS1A02G421400.1	protein_coding	c.281G>A
1A_577820703	T	A	splice_acceptor_variant&intron_variant	HIGH	TraesCS1A02G421900	TraesCS1A02G421900.1	protein_coding	c.384-2A>T
1A_579297833	T	C	missense_variant	MODERATE	TraesCS1A02G424200	TraesCS1A02G424200.1	protein_coding	c.1058T>C
1A_580662502	T	C	synonymous_variant	LOW	TraesCS1A02G425900	TraesCS1A02G425900.1	protein_coding	c.957A>G
1A_580662510	A	C	missense_variant	MODERATE	TraesCS1A02G425900	TraesCS1A02G425900.1	protein_coding	c.949T>G
1A_580662514	A	G	synonymous_variant	LOW	TraesCS1A02G425900	TraesCS1A02G425900.1	protein_coding	c.945T>C
1A_580662517	A	G	synonymous_variant	LOW	TraesCS1A02G425900	TraesCS1A02G425900.1	protein_coding	c.942T>C
1A_580662523	C	A	synonymous_variant	LOW	TraesCS1A02G425900	TraesCS1A02G425900.1	protein_coding	c.936G>T
1A_580662525	A	C	missense_variant	MODERATE	TraesCS1A02G425900	TraesCS1A02G425900.1	protein_coding	c.934T>G
1A_580662529	T	A	missense_variant	MODERATE	TraesCS1A02G425900	TraesCS1A02G425900.1	protein_coding	c.930A>T
1A_580662544	G	A	synonymous_variant	LOW	TraesCS1A02G425900	TraesCS1A02G425900.1	protein_coding	c.915C>T
1A_582709914	C	T	synonymous_variant	LOW	TraesCS1A02G429400	TraesCS1A02G429400.1	protein_coding	c.435G>A
1A_582709951	T	A	splice_region_variant&intron_variant	LOW	TraesCS1A02G429400	TraesCS1A02G429400.1	protein_coding	c.403-5A>T
1A_583660358	C	T	splice_acceptor_variant&intron_variant	HIGH	TraesCS1A02G431500	TraesCS1A02G431500.2	protein_coding	c.1500-1G>A
1A_584509168	G	T	missense_variant	MODERATE	TraesCS1A02G433000	TraesCS1A02G433000.1	protein_coding	c.924G>T
1A_584509173	T	C	splice_donor_variant&intron_variant	HIGH	TraesCS1A02G433000	TraesCS1A02G433000.1	protein_coding	c.927+2T>C
1A_584678117	A	G	upstream_gene_variant	MODIFIER	TraesCS1A02G433400	TraesCS1A02G433400.1	protein_coding	c.-1187T>C
1A_588902936	A	G	synonymous_variant	LOW	TraesCS1A02G439300	TraesCS1A02G439300.1	protein_coding	c.408A>G
1A_588902957	T	C	synonymous_variant	LOW	TraesCS1A02G439300	TraesCS1A02G439300.1	protein_coding	c.429T>C
1A_588902966	C	T	synonymous_variant	LOW	TraesCS1A02G439300	TraesCS1A02G439300.1	protein_coding	c.438C>T
1A_588902972	T	C	synonymous_variant	LOW	TraesCS1A02G439300	TraesCS1A02G439300.1	protein_coding	c.444T>C
1A_590342748	T	G	synonymous_variant	LOW	TraesCS1A02G441600	TraesCS1A02G441600.3	protein_coding	c.1794A>C
1A_590342756	G	A	splice_region_variant&intron_variant	LOW	TraesCS1A02G441600	TraesCS1A02G441600.3	protein_coding	c.1789-3C>T
1A_590342760	G	A	splice_region_variant&intron_variant	LOW	TraesCS1A02G441600	TraesCS1A02G441600.3	protein_coding	c.1789-7C>T
1A_590342762	A	G	intron_variant	MODIFIER	TraesCS1A02G441600	TraesCS1A02G441600.3	protein_coding	c.1789-9T>C
1A_590548141	A	T	missense_variant	MODERATE	TraesCS1A02G441800	TraesCS1A02G441800.1	protein_coding	c.443A>T
1A_591157488	C	G	synonymous_variant	LOW	TraesCS1A02G442600	TraesCS1A02G442600.1	protein_coding	c.45G>C
1A_591157610	G	A	5_prime_UTR_variant	MODIFIER	TraesCS1A02G442600	TraesCS1A02G442600.1	protein_coding	c.-78C>T
1A_591157642	C	T	5_prime_UTR_variant	MODIFIER	TraesCS1A02G442600	TraesCS1A02G442600.1	protein_coding	c.-110G>A
1A_591608336	G	C	splice_region_variant&intron_variant	LOW	TraesCS1A02G443100	TraesCS1A02G443100.1	protein_coding	c.741+5G>C
1A_591608338	C	T	splice_region_variant&intron_variant	LOW	TraesCS1A02G443100	TraesCS1A02G443100.1	protein_coding	c.741+7C>T
1A_591608359	G	T	downstream_gene_variant	MODIFIER	TraesCS1A02G443200	TraesCS1A02G443200.2	protein_coding	c.*3334C>A
1A_591608361	A	C	downstream_gene_variant	MODIFIER	TraesCS1A02G443200	TraesCS1A02G443200.2	protein_coding	c.*3332T>G
1A_591926360	A	C	missense_variant	MODERATE	TraesCS1A02G443400	TraesCS1A02G443400.1	protein_coding	c.92A>C
1A_591926389	T	G	missense_variant	MODERATE	TraesCS1A02G443400	TraesCS1A02G443400.1	protein_coding	c.121T>G
1A_591926395	C	G	missense_variant	MODERATE	TraesCS1A02G443400	TraesCS1A02G443400.1	protein_coding	c.127C>G
1A_591952647	G	C	upstream_gene_variant	MODIFIER	TraesCS1A02G443500	TraesCS1A02G443500.1	protein_coding	c.-4373C>G
1A_592313414	T	C	synonymous_variant	LOW	TraesCS1A02G444300	TraesCS1A02G444300.1	protein_coding	c.654A>G
1A_592833731	A	T	splice_region_variant&intron_variant	LOW	TraesCS1A02G445000	TraesCS1A02G445000.2	protein_coding	c.2975-3T>A
1A_592833732	C	G	splice_region_variant&intron_variant	LOW	TraesCS1A02G445000	TraesCS1A02G445000.2	protein_coding	c.2975-4G>C
1B_1253112	T	C	splice_region_variant&intron_variant	LOW	TraesCS1B02G001000	TraesCS1B02G001000.2	protein_coding	c.1359-7T>C
1B_1253114	T	A	splice_region_variant&intron_variant	LOW	TraesCS1B02G001000	TraesCS1B02G001000.2	protein_coding	c.1359-5T>A
1B_1258973	C	T	5_prime_UTR_variant	MODIFIER	TraesCS1B02G001100	TraesCS1B02G001100.1	protein_coding	c.-19C>T
1B_1258982	T	C	splice_region_variant	LOW	TraesCS1B02G001100	TraesCS1B02G001100.1	protein_coding	c.-10T>C
1B_1531987	T	A	missense_variant	MODERATE	TraesCS1B02G002000	TraesCS1B02G002000.1	protein_coding	c.1034A>T
1B_1531996	T	A	splice_acceptor_variant&intron_variant	HIGH	TraesCS1B02G002000	TraesCS1B02G002000.1	protein_coding	c.1027-2A>T
1B_1844257	A	G	3_prime_UTR_variant	MODIFIER	TraesCS1B02G002800	TraesCS1B02G002800.1	protein_coding	c.*17T>C
1B_2056343	C	A	intron_variant	MODIFIER	TraesCS1B02G003200	TraesCS1B02G003200.1	protein_coding	c.969+16G>T
1B_2056356	T	A	splice_region_variant&intron_variant	LOW	TraesCS1B02G003200	TraesCS1B02G003200.1	protein_coding	c.969+3A>T
1B_5157482	C	G	synonymous_variant	LOW	TraesCS1B02G011100	TraesCS1B02G011100.1	protein_coding	c.195C>G
1B_5158693	C	T	synonymous_variant	LOW	TraesCS1B02G011100	TraesCS1B02G011100.1	protein_coding	c.441C>T
1B_5759831	A	C	missense_variant	MODERATE	TraesCS1B02G011900	TraesCS1B02G011900.1	protein_coding	c.400T>G
1B_5759832	G	A	synonymous_variant	LOW	TraesCS1B02G011900	TraesCS1B02G011900.1	protein_coding	c.399C>T
1B_5759844	G	T	synonymous_variant	LOW	TraesCS1B02G011900	TraesCS1B02G011900.1	protein_coding	c.387C>A
1B_6475369	T	C	upstream_gene_variant	MODIFIER	TraesCS1B02G014000	TraesCS1B02G014000.1	protein_coding	c.-6305T>C
1B_8253158	G	C	upstream_gene_variant	MODIFIER	TraesCS1B02G017300	TraesCS1B02G017300.1	protein_coding	c.-2601G>C
1B_9070849	C	T	missense_variant	MODERATE	TraesCS1B02G019100	TraesCS1B02G019100.2	protein_coding	c.271G>A
1B_9840099	A	G	missense_variant	MODERATE	TraesCS1B02G021300	TraesCS1B02G021300.2	protein_coding	c.439A>G
1B_11857151	A	G	upstream_gene_variant	MODIFIER	TraesCS1B02G024500	TraesCS1B02G024500.1	protein_coding	c.-1086A>G
1B_11857154	G	A	upstream_gene_variant	MODIFIER	TraesCS1B02G024500	TraesCS1B02G024500.1	protein_coding	c.-1083G>A
1B_12093736	G	A	missense_variant	MODERATE	TraesCS1B02G024900	TraesCS1B02G024900.1	protein_coding	c.310G>A
1B_15877251	T	G	missense_variant	MODERATE	TraesCS1B02G032700	TraesCS1B02G032700.1	protein_coding	c.576T>G
1B_15877279	A	G	missense_variant	MODERATE	TraesCS1B02G032700	TraesCS1B02G032700.1	protein_coding	c.604A>G
1B_15879086	C	T	synonymous_variant	LOW	TraesCS1B02G032700	TraesCS1B02G032700.2	protein_coding	c.1605C>T
1B_16462631	A	G	missense_variant	MODERATE	TraesCS1B02G033800	TraesCS1B02G033800.1	protein_coding	c.16A>G
1B_16462632	A	C	missense_variant	MODERATE	TraesCS1B02G033800	TraesCS1B02G033800.1	protein_coding	c.17A>C
1B_16462637	A	G	missense_variant	MODERATE	TraesCS1B02G033800	TraesCS1B02G033800.1	protein_coding	c.22A>G
1B_16462655	A	G	missense_variant	MODERATE	TraesCS1B02G033800	TraesCS1B02G033800.1	protein_coding	c.40A>G
1B_16645570	A	G	synonymous_variant	LOW	TraesCS1B02G034900	TraesCS1B02G034900.1	protein_coding	c.75A>G
1B_16645628	G	A	missense_variant	MODERATE	TraesCS1B02G034900	TraesCS1B02G034900.1	protein_coding	c.133G>A
1B_16645630	T	C	synonymous_variant	LOW	TraesCS1B02G034900	TraesCS1B02G034900.1	protein_coding	c.135T>C
1B_16645634	A	G	missense_variant	MODERATE	TraesCS1B02G034900	TraesCS1B02G034900.1	protein_coding	c.139A>G
1B_16645636	T	C	synonymous_variant	LOW	TraesCS1B02G034900	TraesCS1B02G034900.1	protein_coding	c.141T>C
1B_16693785	T	A	3_prime_UTR_variant	MODIFIER	TraesCS1B02G035100	TraesCS1B02G035100.1	protein_coding	c.*184T>A
1B_17384313	T	A	missense_variant	MODERATE	TraesCS1B02G036500	TraesCS1B02G036500.1	protein_coding	c.1470T>A
1B_17732291	T	G	splice_region_variant&intron_variant	LOW	TraesCS1B02G037100	TraesCS1B02G037100.1	protein_coding	c.783+8T>G
1B_17732292	A	C	downstream_gene_variant	MODIFIER	TraesCS1B02G037200	TraesCS1B02G037200.1	protein_coding	c.*2655T>G
1B_22075748	A	C	upstream_gene_variant	MODIFIER	ENSRNA050008983	ENSRNA050008983-T1	protein_coding	c.-1767T>G
1B_22705776	T	C	splice_donor_variant&intron_variant	HIGH	TraesCS1B02G043200	TraesCS1B02G043200.2	protein_coding	c.2205+2T>C
1B_26969781	T	C	missense_variant	MODERATE	TraesCS1B02G047200	TraesCS1B02G047200.1	protein_coding	c.1067A>G
1B_26969787	C	T	missense_variant	MODERATE	TraesCS1B02G047200	TraesCS1B02G047200.1	protein_coding	c.1061G>A
1B_28322564	G	A	synonymous_variant	LOW	TraesCS1B02G048200	TraesCS1B02G048200.1	protein_coding	c.2037C>T
1B_28322648	A	G	synonymous_variant	LOW	TraesCS1B02G048200	TraesCS1B02G048200.1	protein_coding	c.1953T>C
1B_28767804	T	G	upstream_gene_variant	MODIFIER	TraesCS1B02G049200	TraesCS1B02G049200.1	protein_coding	c.-1318A>C
1B_31968767	T	G	missense_variant	MODERATE	TraesCS1B02G051800	TraesCS1B02G051800.1	protein_coding	c.445T>G
1B_31968802	C	T	synonymous_variant	LOW	TraesCS1B02G051800	TraesCS1B02G051800.1	protein_coding	c.480C>T
1B_31968803	A	C	missense_variant	MODERATE	TraesCS1B02G051800	TraesCS1B02G051800.1	protein_coding	c.481A>C
1B_32767663	T	C	synonymous_variant	LOW	TraesCS1B02G052400	TraesCS1B02G052400.2	protein_coding	c.940T>C
1B_32767677	C	A	synonymous_variant	LOW	TraesCS1B02G052400	TraesCS1B02G052400.2	protein_coding	c.954C>A
1B_33984802	A	G	missense_variant	MODERATE	TraesCS1B02G053600	TraesCS1B02G053600.1	protein_coding	c.1465T>C
1B_33989292	G	A	synonymous_variant	LOW	TraesCS1B02G053600	TraesCS1B02G053600.1	protein_coding	c.288C>T
1B_39815654	G	A	synonymous_variant	LOW	TraesCS1B02G057600	TraesCS1B02G057600.1	protein_coding	c.642G>A
1B_39815667	G	A	missense_variant	MODERATE	TraesCS1B02G057600	TraesCS1B02G057600.1	protein_coding	c.655G>A
1B_39815675	T	C	synonymous_variant	LOW	TraesCS1B02G057600	TraesCS1B02G057600.1	protein_coding	c.663T>C
1B_39815678	T	G	synonymous_variant	LOW	TraesCS1B02G057600	TraesCS1B02G057600.1	protein_coding	c.666T>G
1B_41095468	C	A	splice_donor_variant&intron_variant	HIGH	TraesCS1B02G058700	TraesCS1B02G058700.1	protein_coding	c.794+1G>T
1B_43450297	C	T	5_prime_UTR_premature_start_codon_gain_variant	LOW	TraesCS1B02G060100	TraesCS1B02G060100.1	protein_coding	c.-32C>T
1B_43450322	G	A	splice_region_variant&intron_variant	LOW	TraesCS1B02G060100	TraesCS1B02G060100.1	protein_coding	c.-12+5G>A
1B_43452800	A	G	missense_variant&splice_region_variant	MODERATE	TraesCS1B02G060100	TraesCS1B02G060100.1	protein_coding	c.476A>G
1B_43452802	G	A	splice_donor_variant&intron_variant	HIGH	TraesCS1B02G060100	TraesCS1B02G060100.1	protein_coding	c.477+1G>A
1B_43452804	A	T	splice_region_variant&intron_variant	LOW	TraesCS1B02G060100	TraesCS1B02G060100.1	protein_coding	c.477+3A>T
1B_43631448	T	A	splice_donor_variant&intron_variant	HIGH	TraesCS1B02G060200	TraesCS1B02G060200.1	protein_coding	c.388+2T>A
1B_43631451	C	A	splice_region_variant&intron_variant	LOW	TraesCS1B02G060200	TraesCS1B02G060200.1	protein_coding	c.388+5C>A
1B_43631474	G	C	intron_variant	MODIFIER	TraesCS1B02G060200	TraesCS1B02G060200.1	protein_coding	c.388+28G>C
1B_43631477	G	A	intron_variant	MODIFIER	TraesCS1B02G060200	TraesCS1B02G060200.1	protein_coding	c.388+31G>A
1B_43631481	A	C	intron_variant	MODIFIER	TraesCS1B02G060200	TraesCS1B02G060200.1	protein_coding	c.388+35A>C
1B_44070539	C	A	missense_variant&splice_region_variant	MODERATE	TraesCS1B02G060700	TraesCS1B02G060700.1	protein_coding	c.1408G>T
1B_44070542	G	T	splice_region_variant&intron_variant	LOW	TraesCS1B02G060700	TraesCS1B02G060700.1	protein_coding	c.1408-3C>A
1B_44070543	C	T	splice_region_variant&intron_variant	LOW	TraesCS1B02G060700	TraesCS1B02G060700.1	protein_coding	c.1408-4G>A
1B_45200678	T	C	missense_variant	MODERATE	TraesCS1B02G060900	TraesCS1B02G060900.1	protein_coding	c.179A>G
1B_45200687	C	A	splice_acceptor_variant&intron_variant	HIGH	TraesCS1B02G060900	TraesCS1B02G060900.1	protein_coding	c.171-1G>T
1B_48316795	A	G	missense_variant	MODERATE	TraesCS1B02G063600	TraesCS1B02G063600.1	protein_coding	c.125T>C
1B_50184732	C	A	missense_variant	MODERATE	TraesCS1B02G065900	TraesCS1B02G065900.2	protein_coding	c.280G>T
1B_50185105	T	C	missense_variant	MODERATE	TraesCS1B02G065900	TraesCS1B02G065900.2	protein_coding	c.143A>G
1B_54133458	G	T	missense_variant	MODERATE	TraesCS1B02G069200	TraesCS1B02G069200.1	protein_coding	c.438C>A
1B_65351900	T	C	missense_variant	MODERATE	TraesCS1B02G081900	TraesCS1B02G081900.1	protein_coding	c.970T>C
1B_65351909	A	T	splice_region_variant&intron_variant	LOW	TraesCS1B02G081900	TraesCS1B02G081900.1	protein_coding	c.975+4A>T
1B_65543722	C	T	downstream_gene_variant	MODIFIER	TraesCS1B02G082100	TraesCS1B02G082100.1	protein_coding	c.*3812G>A
1B_80750492	A	G	downstream_gene_variant	MODIFIER	TraesCS1B02G087100	TraesCS1B02G087100.1	protein_coding	c.*4389A>G
1B_80750763	A	C	downstream_gene_variant	MODIFIER	TraesCS1B02G087100	TraesCS1B02G087100.1	protein_coding	c.*4660A>C
1B_80750773	C	G	downstream_gene_variant	MODIFIER	TraesCS1B02G087100	TraesCS1B02G087100.1	protein_coding	c.*4670C>G
1B_80750776	T	C	downstream_gene_variant	MODIFIER	TraesCS1B02G087100	TraesCS1B02G087100.1	protein_coding	c.*4673T>C
1B_80750837	A	G	downstream_gene_variant	MODIFIER	TraesCS1B02G087100	TraesCS1B02G087100.1	protein_coding	c.*4734A>G
1B_80920593	A	G	missense_variant	MODERATE	TraesCS1B02G087300	TraesCS1B02G087300.1	protein_coding	c.943A>G
1B_80921040	G	C	missense_variant	MODERATE	TraesCS1B02G087300	TraesCS1B02G087300.1	protein_coding	c.1390G>C
1B_87732839	C	T	splice_region_variant&synonymous_variant	LOW	TraesCS1B02G088900	TraesCS1B02G088900.1	protein_coding	c.480G>A
1B_91556549	G	C	missense_variant	MODERATE	TraesCS1B02G090500	TraesCS1B02G090500.1	protein_coding	c.1152G>C
1B_91556565	T	G	missense_variant	MODERATE	TraesCS1B02G090500	TraesCS1B02G090500.2	protein_coding	c.796T>G
1B_91556567	T	G	missense_variant	MODERATE	TraesCS1B02G090500	TraesCS1B02G090500.2	protein_coding	c.798T>G
1B_91556571	C	T	synonymous_variant	LOW	TraesCS1B02G090500	TraesCS1B02G090500.2	protein_coding	c.802C>T
1B_91557027	G	C	missense_variant	MODERATE	TraesCS1B02G090500	TraesCS1B02G090500.1	protein_coding	c.1250G>C
1B_94828386	G	C	missense_variant&splice_region_variant	MODERATE	TraesCS1B02G093300	TraesCS1B02G093300.1	protein_coding	c.1213G>C
1B_94980049	A	G	downstream_gene_variant	MODIFIER	TraesCS1B02G093500	TraesCS1B02G093500.1	protein_coding	c.*4249A>G
1B_95656839	G	T	splice_donor_variant&intron_variant	HIGH	TraesCS1B02G094200	TraesCS1B02G094200.1	protein_coding	c.3357+1G>T
1B_95656852	T	G	intron_variant	MODIFIER	TraesCS1B02G094200	TraesCS1B02G094200.1	protein_coding	c.3357+14T>G
1B_95656861	G	T	intron_variant	MODIFIER	TraesCS1B02G094200	TraesCS1B02G094200.1	protein_coding	c.3357+23G>T
1B_95656866	A	T	intron_variant	MODIFIER	TraesCS1B02G094200	TraesCS1B02G094200.1	protein_coding	c.3357+28A>T
1B_95656870	C	G	intron_variant	MODIFIER	TraesCS1B02G094200	TraesCS1B02G094200.1	protein_coding	c.3357+32C>G
1B_95656871	T	A	intron_variant	MODIFIER	TraesCS1B02G094200	TraesCS1B02G094200.1	protein_coding	c.3357+33T>A
1B_95656877	A	T	intron_variant	MODIFIER	TraesCS1B02G094200	TraesCS1B02G094200.1	protein_coding	c.3357+39A>T
1B_98724018	C	A	missense_variant	MODERATE	TraesCS1B02G095200	TraesCS1B02G095200.2	protein_coding	c.298G>T
1B_100650757	G	T	splice_region_variant&intron_variant	LOW	TraesCS1B02G096700	TraesCS1B02G096700.1	protein_coding	c.1156-3C>A
1B_106682077	A	G	missense_variant&splice_region_variant	MODERATE	TraesCS1B02G099000	TraesCS1B02G099000.1	protein_coding	c.1508A>G
1B_110619250	G	C	upstream_gene_variant	MODIFIER	TraesCS1B02G100900	TraesCS1B02G100900.1	protein_coding	c.-3751C>G
1B_110619251	A	C	upstream_gene_variant	MODIFIER	TraesCS1B02G100900	TraesCS1B02G100900.1	protein_coding	c.-3752T>G
1B_110619260	A	C	upstream_gene_variant	MODIFIER	TraesCS1B02G100900	TraesCS1B02G100900.1	protein_coding	c.-3761T>G
1B_111191283	A	G	downstream_gene_variant	MODIFIER	TraesCS1B02G101400	TraesCS1B02G101400.1	protein_coding	c.*536T>C
1B_111191308	A	G	downstream_gene_variant	MODIFIER	TraesCS1B02G101400	TraesCS1B02G101400.1	protein_coding	c.*511T>C
1B_111191317	A	G	downstream_gene_variant	MODIFIER	TraesCS1B02G101400	TraesCS1B02G101400.1	protein_coding	c.*502T>C
1B_111191491	A	G	downstream_gene_variant	MODIFIER	TraesCS1B02G101400	TraesCS1B02G101400.1	protein_coding	c.*328T>C
1B_111191781	T	C	downstream_gene_variant	MODIFIER	TraesCS1B02G101400	TraesCS1B02G101400.1	protein_coding	c.*38A>G
1B_111191799	A	T	downstream_gene_variant	MODIFIER	TraesCS1B02G101400	TraesCS1B02G101400.1	protein_coding	c.*20T>A
1B_111191805	A	G	downstream_gene_variant	MODIFIER	TraesCS1B02G101400	TraesCS1B02G101400.1	protein_coding	c.*14T>C
1B_111192499	A	C	upstream_gene_variant	MODIFIER	TraesCS1B02G101400	TraesCS1B02G101400.1	protein_coding	c.-384T>G
1B_111192774	T	C	upstream_gene_variant	MODIFIER	TraesCS1B02G101400	TraesCS1B02G101400.1	protein_coding	c.-659A>G
1B_111192777	G	C	upstream_gene_variant	MODIFIER	TraesCS1B02G101400	TraesCS1B02G101400.1	protein_coding	c.-662C>G
1B_111192835	A	G	upstream_gene_variant	MODIFIER	TraesCS1B02G101400	TraesCS1B02G101400.1	protein_coding	c.-720T>C
1B_111192896	G	A	upstream_gene_variant	MODIFIER	TraesCS1B02G101400	TraesCS1B02G101400.1	protein_coding	c.-781C>T
1B_111192900	T	C	upstream_gene_variant	MODIFIER	TraesCS1B02G101400	TraesCS1B02G101400.1	protein_coding	c.-785A>G
1B_111193101	A	G	upstream_gene_variant	MODIFIER	TraesCS1B02G101400	TraesCS1B02G101400.1	protein_coding	c.-986T>C
1B_111193112	T	A	upstream_gene_variant	MODIFIER	TraesCS1B02G101400	TraesCS1B02G101400.1	protein_coding	c.-997A>T
1B_111193140	A	G	upstream_gene_variant	MODIFIER	TraesCS1B02G101400	TraesCS1B02G101400.1	protein_coding	c.-1025T>C
1B_111193691	T	C	upstream_gene_variant	MODIFIER	TraesCS1B02G101400	TraesCS1B02G101400.1	protein_coding	c.-1576A>G
1B_111193692	T	G	upstream_gene_variant	MODIFIER	TraesCS1B02G101400	TraesCS1B02G101400.1	protein_coding	c.-1577A>C
1B_111193741	T	C	upstream_gene_variant	MODIFIER	TraesCS1B02G101400	TraesCS1B02G101400.1	protein_coding	c.-1626A>G
1B_111193830	T	C	upstream_gene_variant	MODIFIER	TraesCS1B02G101400	TraesCS1B02G101400.1	protein_coding	c.-1715A>G
1B_111193855	A	G	upstream_gene_variant	MODIFIER	TraesCS1B02G101400	TraesCS1B02G101400.1	protein_coding	c.-1740T>C
1B_111193861	A	G	upstream_gene_variant	MODIFIER	TraesCS1B02G101400	TraesCS1B02G101400.1	protein_coding	c.-1746T>C
1B_111194674	T	C	upstream_gene_variant	MODIFIER	TraesCS1B02G101400	TraesCS1B02G101400.1	protein_coding	c.-2559A>G
1B_111194676	T	C	upstream_gene_variant	MODIFIER	TraesCS1B02G101400	TraesCS1B02G101400.1	protein_coding	c.-2561A>G
1B_111194680	A	G	upstream_gene_variant	MODIFIER	TraesCS1B02G101400	TraesCS1B02G101400.1	protein_coding	c.-2565T>C
1B_111194688	T	C	upstream_gene_variant	MODIFIER	TraesCS1B02G101400	TraesCS1B02G101400.1	protein_coding	c.-2573A>G
1B_111194744	G	A	upstream_gene_variant	MODIFIER	TraesCS1B02G101400	TraesCS1B02G101400.1	protein_coding	c.-2629C>T
1B_111194753	A	G	upstream_gene_variant	MODIFIER	TraesCS1B02G101400	TraesCS1B02G101400.1	protein_coding	c.-2638T>C
1B_111194754	T	G	upstream_gene_variant	MODIFIER	TraesCS1B02G101400	TraesCS1B02G101400.1	protein_coding	c.-2639A>C
1B_111194930	T	C	upstream_gene_variant	MODIFIER	TraesCS1B02G101400	TraesCS1B02G101400.1	protein_coding	c.-2815A>G
1B_111194934	T	C	upstream_gene_variant	MODIFIER	TraesCS1B02G101400	TraesCS1B02G101400.1	protein_coding	c.-2819A>G
1B_111195010	A	C	upstream_gene_variant	MODIFIER	TraesCS1B02G101400	TraesCS1B02G101400.1	protein_coding	c.-2895T>G
1B_111195011	T	C	upstream_gene_variant	MODIFIER	TraesCS1B02G101400	TraesCS1B02G101400.1	protein_coding	c.-2896A>G
1B_111195029	A	G	upstream_gene_variant	MODIFIER	TraesCS1B02G101400	TraesCS1B02G101400.1	protein_coding	c.-2914T>C
1B_111195071	A	G	upstream_gene_variant	MODIFIER	TraesCS1B02G101400	TraesCS1B02G101400.1	protein_coding	c.-2956T>C
1B_111195197	T	C	upstream_gene_variant	MODIFIER	TraesCS1B02G101400	TraesCS1B02G101400.1	protein_coding	c.-3082A>G
1B_111195200	T	C	upstream_gene_variant	MODIFIER	TraesCS1B02G101400	TraesCS1B02G101400.1	protein_coding	c.-3085A>G
1B_111195234	A	C	upstream_gene_variant	MODIFIER	TraesCS1B02G101400	TraesCS1B02G101400.1	protein_coding	c.-3119T>G
1B_111195365	G	A	upstream_gene_variant	MODIFIER	TraesCS1B02G101400	TraesCS1B02G101400.1	protein_coding	c.-3250C>T
1B_111195392	C	G	upstream_gene_variant	MODIFIER	TraesCS1B02G101400	TraesCS1B02G101400.1	protein_coding	c.-3277G>C
1B_111195459	T	C	upstream_gene_variant	MODIFIER	TraesCS1B02G101400	TraesCS1B02G101400.1	protein_coding	c.-3344A>G
1B_111195889	A	C	upstream_gene_variant	MODIFIER	TraesCS1B02G101400	TraesCS1B02G101400.1	protein_coding	c.-3774T>G
1B_111195913	A	G	upstream_gene_variant	MODIFIER	TraesCS1B02G101400	TraesCS1B02G101400.1	protein_coding	c.-3798T>C
1B_111196056	T	C	upstream_gene_variant	MODIFIER	TraesCS1B02G101400	TraesCS1B02G101400.1	protein_coding	c.-3941A>G
1B_111196074	A	G	upstream_gene_variant	MODIFIER	TraesCS1B02G101400	TraesCS1B02G101400.1	protein_coding	c.-3959T>C
1B_111196084	T	C	upstream_gene_variant	MODIFIER	TraesCS1B02G101400	TraesCS1B02G101400.1	protein_coding	c.-3969A>G
1B_111196121	T	C	upstream_gene_variant	MODIFIER	TraesCS1B02G101400	TraesCS1B02G101400.1	protein_coding	c.-4006A>G
1B_111196217	G	A	upstream_gene_variant	MODIFIER	TraesCS1B02G101400	TraesCS1B02G101400.1	protein_coding	c.-4102C>T
1B_111196218	T	C	upstream_gene_variant	MODIFIER	TraesCS1B02G101400	TraesCS1B02G101400.1	protein_coding	c.-4103A>G
1B_116974522	G	T	stop_gained	HIGH	TraesCS1B02G105100	TraesCS1B02G105100.1	protein_coding	c.703G>T
1B_116974535	G	T	splice_region_variant&intron_variant	LOW	TraesCS1B02G105100	TraesCS1B02G105100.1	protein_coding	c.711+5G>T
1B_116974538	C	T	splice_region_variant&intron_variant	LOW	TraesCS1B02G105100	TraesCS1B02G105100.1	protein_coding	c.711+8C>T
1B_117180339	C	T	synonymous_variant	LOW	TraesCS1B02G105300	TraesCS1B02G105300.1	protein_coding	c.381C>T
1B_117180364	G	A	upstream_gene_variant	MODIFIER	TraesCS1B02G105200	TraesCS1B02G105200.2	protein_coding	c.-1588C>T
1B_117187070	C	A	splice_region_variant&intron_variant	LOW	TraesCS1B02G105300	TraesCS1B02G105300.1	protein_coding	c.1154+3C>A
1B_117187071	T	C	splice_region_variant&intron_variant	LOW	TraesCS1B02G105300	TraesCS1B02G105300.1	protein_coding	c.1154+4T>C
1B_117187074	G	T	splice_region_variant&intron_variant	LOW	TraesCS1B02G105300	TraesCS1B02G105300.1	protein_coding	c.1154+7G>T
1B_117187077	G	C	intron_variant	MODIFIER	TraesCS1B02G105300	TraesCS1B02G105300.1	protein_coding	c.1154+10G>C
1B_117187087	G	T	intron_variant	MODIFIER	TraesCS1B02G105300	TraesCS1B02G105300.1	protein_coding	c.1154+20G>T
1B_117187125	T	A	intron_variant	MODIFIER	TraesCS1B02G105300	TraesCS1B02G105300.1	protein_coding	c.1154+58T>A
1B_117187129	G	C	intron_variant	MODIFIER	TraesCS1B02G105300	TraesCS1B02G105300.1	protein_coding	c.1154+62G>C
1B_120408758	C	G	5_prime_UTR_variant	MODIFIER	TraesCS1B02G108200	TraesCS1B02G108200.1	protein_coding	c.-163G>C
1B_135826311	G	A	synonymous_variant	LOW	TraesCS1B02G115300	TraesCS1B02G115300.1	protein_coding	c.780C>T
1B_135943861	G	A	synonymous_variant	LOW	TraesCS1B02G115500	TraesCS1B02G115500.1	protein_coding	c.1590G>A
1B_135943887	T	C	missense_variant	MODERATE	TraesCS1B02G115500	TraesCS1B02G115500.1	protein_coding	c.1616T>C
1B_136650888	G	A	upstream_gene_variant	MODIFIER	TraesCS1B02G116000	TraesCS1B02G116000.1	protein_coding	c.-4424C>T
1B_137179478	A	G	synonymous_variant	LOW	TraesCS1B02G117000	TraesCS1B02G117000.1	protein_coding	c.420A>G
1B_137634647	A	T	splice_donor_variant&intron_variant	HIGH	TraesCS1B02G117900	TraesCS1B02G117900.1	protein_coding	c.1325+2T>A
1B_137645914	C	A	splice_acceptor_variant&intron_variant	HIGH	TraesCS1B02G118000	TraesCS1B02G118000.1	protein_coding	c.2134-1G>T
1B_139070046	A	G	3_prime_UTR_variant	MODIFIER	TraesCS1B02G118400	TraesCS1B02G118400.1	protein_coding	c.*19T>C
1B_139070048	T	A	3_prime_UTR_variant	MODIFIER	TraesCS1B02G118400	TraesCS1B02G118400.1	protein_coding	c.*17A>T
1B_139665922	A	G	synonymous_variant	LOW	TraesCS1B02G118900	TraesCS1B02G118900.2	protein_coding	c.2208A>G
1B_139666542	C	T	synonymous_variant	LOW	TraesCS1B02G118900	TraesCS1B02G118900.2	protein_coding	c.2340C>T
1B_146951236	A	C	splice_region_variant&intron_variant	LOW	TraesCS1B02G122400	TraesCS1B02G122400.1	protein_coding	c.1207-5T>G
1B_150369200	T	C	downstream_gene_variant	MODIFIER	TraesCS1B02G123700	TraesCS1B02G123700.1	protein_coding	c.*1759A>G
1B_150369202	C	A	downstream_gene_variant	MODIFIER	TraesCS1B02G123700	TraesCS1B02G123700.1	protein_coding	c.*1757G>T
1B_150369210	T	A	downstream_gene_variant	MODIFIER	TraesCS1B02G123700	TraesCS1B02G123700.1	protein_coding	c.*1749A>T
1B_151083429	C	T	splice_acceptor_variant&intron_variant	HIGH	TraesCS1B02G124700	TraesCS1B02G124700.1	protein_coding	c.1581-1G>A
1B_151841628	A	C	splice_region_variant&intron_variant	LOW	TraesCS1B02G125100	TraesCS1B02G125100.1	protein_coding	c.685-4T>G
1B_159385029	C	A	synonymous_variant	LOW	TraesCS1B02G129300	TraesCS1B02G129300.1	protein_coding	c.37C>A
1B_159385052	C	A	synonymous_variant	LOW	TraesCS1B02G129300	TraesCS1B02G129300.1	protein_coding	c.60C>A
1B_159386126	T	G	intron_variant	MODIFIER	TraesCS1B02G129300	TraesCS1B02G129300.1	protein_coding	c.237+10T>G
1B_159386135	C	G	intron_variant	MODIFIER	TraesCS1B02G129300	TraesCS1B02G129300.1	protein_coding	c.237+19C>G
1B_159386137	T	A	intron_variant	MODIFIER	TraesCS1B02G129300	TraesCS1B02G129300.1	protein_coding	c.237+21T>A
1B_160020660	T	A	downstream_gene_variant	MODIFIER	TraesCS1B02G129700	TraesCS1B02G129700.1	protein_coding	c.*2112T>A
1B_162812159	A	T	intron_variant	MODIFIER	TraesCS1B02G131000	TraesCS1B02G131000.1	protein_coding	c.618+13T>A
1B_162812163	A	T	intron_variant	MODIFIER	TraesCS1B02G131000	TraesCS1B02G131000.1	protein_coding	c.618+9T>A
1B_162812164	A	C	splice_region_variant&intron_variant	LOW	TraesCS1B02G131000	TraesCS1B02G131000.1	protein_coding	c.618+8T>G
1B_163097949	A	G	splice_region_variant&intron_variant	LOW	TraesCS1B02G131300	TraesCS1B02G131300.1	protein_coding	c.259-5T>C
1B_163097951	T	C	splice_region_variant&intron_variant	LOW	TraesCS1B02G131300	TraesCS1B02G131300.1	protein_coding	c.259-7A>G
1B_166658393	T	C	synonymous_variant	LOW	TraesCS1B02G132500	TraesCS1B02G132500.1	protein_coding	c.579A>G
1B_171030355	T	C	splice_donor_variant&intron_variant	HIGH	TraesCS1B02G134500	TraesCS1B02G134500.1	protein_coding	c.92+2T>C
1B_191004391	G	A	synonymous_variant	LOW	TraesCS1B02G142300	TraesCS1B02G142300.1	protein_coding	c.903G>A
1B_192694758	G	A	upstream_gene_variant	MODIFIER	TraesCS1B02G142900	TraesCS1B02G142900.1	protein_coding	c.-1471C>T
1B_192694762	G	T	upstream_gene_variant	MODIFIER	TraesCS1B02G142900	TraesCS1B02G142900.1	protein_coding	c.-1475C>A
1B_192694775	C	T	upstream_gene_variant	MODIFIER	TraesCS1B02G142900	TraesCS1B02G142900.1	protein_coding	c.-1488G>A
1B_192694777	C	T	upstream_gene_variant	MODIFIER	TraesCS1B02G142900	TraesCS1B02G142900.1	protein_coding	c.-1490G>A
1B_195557338	T	A	intron_variant	MODIFIER	TraesCS1B02G143800	TraesCS1B02G143800.1	protein_coding	c.46-438T>A
1B_201755505	T	G	upstream_gene_variant	MODIFIER	TraesCS1B02G146000	TraesCS1B02G146000.2	protein_coding	c.-51T>G
1B_201755513	T	G	upstream_gene_variant	MODIFIER	TraesCS1B02G146000	TraesCS1B02G146000.2	protein_coding	c.-43T>G
1B_201755515	T	A	upstream_gene_variant	MODIFIER	TraesCS1B02G146000	TraesCS1B02G146000.2	protein_coding	c.-41T>A
1B_201755532	T	C	upstream_gene_variant	MODIFIER	TraesCS1B02G146000	TraesCS1B02G146000.2	protein_coding	c.-24T>C
1B_201755535	T	C	upstream_gene_variant	MODIFIER	TraesCS1B02G146000	TraesCS1B02G146000.2	protein_coding	c.-21T>C
1B_202012099	T	C	synonymous_variant	LOW	TraesCS1B02G146200	TraesCS1B02G146200.1	protein_coding	c.273A>G
1B_202012364	A	G	synonymous_variant	LOW	TraesCS1B02G146200	TraesCS1B02G146200.1	protein_coding	c.108T>C
1B_206427132	A	G	synonymous_variant	LOW	TraesCS1B02G146700	TraesCS1B02G146700.2	protein_coding	c.279A>G
1B_206427145	C	A	missense_variant	MODERATE	TraesCS1B02G146700	TraesCS1B02G146700.2	protein_coding	c.292C>A
1B_206427156	C	A	synonymous_variant	LOW	TraesCS1B02G146700	TraesCS1B02G146700.2	protein_coding	c.303C>A
1B_217287932	G	A	missense_variant	MODERATE	TraesCS1B02G148400	TraesCS1B02G148400.1	protein_coding	c.1339G>A
1B_217287945	T	G	splice_donor_variant&intron_variant	HIGH	TraesCS1B02G148400	TraesCS1B02G148400.1	protein_coding	c.1350+2T>G
1B_217289414	G	A	missense_variant	MODERATE	TraesCS1B02G148400	TraesCS1B02G148400.1	protein_coding	c.2291G>A
1B_217290053	C	G	synonymous_variant	LOW	TraesCS1B02G148400	TraesCS1B02G148400.1	protein_coding	c.2580C>G
1B_217560326	T	G	intron_variant	MODIFIER	TraesCS1B02G148500	TraesCS1B02G148500.1	protein_coding	c.107+57T>G
1B_222304164	A	G	intron_variant	MODIFIER	TraesCS1B02G149400	TraesCS1B02G149400.2	protein_coding	c.1216-46A>G
1B_222304185	T	C	intron_variant	MODIFIER	TraesCS1B02G149400	TraesCS1B02G149400.2	protein_coding	c.1216-25T>C
1B_222304187	A	T	intron_variant	MODIFIER	TraesCS1B02G149400	TraesCS1B02G149400.2	protein_coding	c.1216-23A>T
1B_225800939	A	T	missense_variant&splice_region_variant	MODERATE	TraesCS1B02G149800	TraesCS1B02G149800.1	protein_coding	c.2099A>T
1B_225800944	T	A	splice_region_variant&intron_variant	LOW	TraesCS1B02G149800	TraesCS1B02G149800.1	protein_coding	c.2100+4T>A
1B_230037053	T	A	splice_region_variant&intron_variant	LOW	TraesCS1B02G150400	TraesCS1B02G150400.3	protein_coding	c.1066-5T>A
1B_230037054	C	T	splice_region_variant&intron_variant	LOW	TraesCS1B02G150400	TraesCS1B02G150400.3	protein_coding	c.1066-4C>T
1B_230037060	C	A	missense_variant&splice_region_variant	MODERATE	TraesCS1B02G150400	TraesCS1B02G150400.3	protein_coding	c.1068C>A
1B_235379882	G	A	upstream_gene_variant	MODIFIER	TraesCS1B02G151000	TraesCS1B02G151000.1	protein_coding	c.-2508G>A
1B_238674593	T	C	missense_variant	MODERATE	TraesCS1B02G151800	TraesCS1B02G151800.3	protein_coding	c.284A>G
1B_249511913	G	T	missense_variant	MODERATE	TraesCS1B02G153200	TraesCS1B02G153200.2	protein_coding	c.404C>A
1B_249627089	T	C	missense_variant	MODERATE	TraesCS1B02G153300	TraesCS1B02G153300.2	protein_coding	c.902T>C
1B_255495177	T	G	downstream_gene_variant	MODIFIER	TraesCS1B02G154100	TraesCS1B02G154100.2	protein_coding	c.*1151A>C
1B_255495184	T	A	downstream_gene_variant	MODIFIER	TraesCS1B02G154100	TraesCS1B02G154100.2	protein_coding	c.*1144A>T
1B_255495216	C	G	downstream_gene_variant	MODIFIER	TraesCS1B02G154100	TraesCS1B02G154100.2	protein_coding	c.*1112G>C
1B_255495245	G	T	downstream_gene_variant	MODIFIER	TraesCS1B02G154100	TraesCS1B02G154100.2	protein_coding	c.*1083C>A
1B_262531991	T	A	splice_donor_variant&intron_variant	HIGH	TraesCS1B02G155300	TraesCS1B02G155300.1	protein_coding	c.605+2T>A
1B_263271818	T	C	synonymous_variant	LOW	TraesCS1B02G155600	TraesCS1B02G155600.1	protein_coding	c.1551A>G
1B_265648676	C	A	3_prime_UTR_variant	MODIFIER	TraesCS1B02G157000	TraesCS1B02G157000.1	protein_coding	c.*242C>A
1B_265648678	T	A	3_prime_UTR_variant	MODIFIER	TraesCS1B02G157000	TraesCS1B02G157000.1	protein_coding	c.*244T>A
1B_272879550	C	T	missense_variant	MODERATE	TraesCS1B02G159900	TraesCS1B02G159900.1	protein_coding	c.342G>A
1B_272879837	A	G	synonymous_variant	LOW	TraesCS1B02G159900	TraesCS1B02G159900.1	protein_coding	c.231T>C
1B_277424089	G	C	intron_variant	MODIFIER	TraesCS1B02G160800	TraesCS1B02G160800.1	protein_coding	c.13060-19C>G
1B_277424103	T	C	intron_variant	MODIFIER	TraesCS1B02G160800	TraesCS1B02G160800.1	protein_coding	c.13060-33A>G
1B_277763408	C	T	synonymous_variant	LOW	TraesCS1B02G160900	TraesCS1B02G160900.1	protein_coding	c.420C>T
1B_278089298	T	C	intron_variant	MODIFIER	TraesCS1B02G161300	TraesCS1B02G161300.1	protein_coding	c.164+11T>C
1B_280165531	A	T	splice_region_variant&intron_variant	LOW	TraesCS1B02G162300	TraesCS1B02G162300.1	protein_coding	c.1059+3A>T
1B_282122832	A	G	missense_variant&splice_region_variant	MODERATE	TraesCS1B02G162700	TraesCS1B02G162700.2	protein_coding	c.689T>C
1B_292422473	A	T	downstream_gene_variant	MODIFIER	TraesCS1B02G166600	TraesCS1B02G166600.1	protein_coding	c.*3854A>T
1B_296495790	A	G	missense_variant	MODERATE	TraesCS1B02G167100	TraesCS1B02G167100.1	protein_coding	c.503A>G
1B_296495812	G	C	upstream_gene_variant	MODIFIER	TraesCS1B02G167200	TraesCS1B02G167200.1	protein_coding	c.-2897G>C
1B_296495815	C	G	upstream_gene_variant	MODIFIER	TraesCS1B02G167200	TraesCS1B02G167200.1	protein_coding	c.-2894C>G
1B_297097839	G	T	missense_variant	MODERATE	TraesCS1B02G167800	TraesCS1B02G167800.1	protein_coding	c.1669G>T
1B_299453142	C	T	intron_variant	MODIFIER	TraesCS1B02G168700	TraesCS1B02G168700.3	protein_coding	c.1116+22G>A
1B_299453154	T	G	intron_variant	MODIFIER	TraesCS1B02G168700	TraesCS1B02G168700.3	protein_coding	c.1116+10A>C
1B_299453160	A	C	splice_region_variant&intron_variant	LOW	TraesCS1B02G168700	TraesCS1B02G168700.3	protein_coding	c.1116+4T>G
1B_300953381	G	T	splice_region_variant&intron_variant	LOW	TraesCS1B02G169600	TraesCS1B02G169600.1	protein_coding	c.997-3C>A
1B_300953382	A	T	splice_region_variant&intron_variant	LOW	TraesCS1B02G169600	TraesCS1B02G169600.1	protein_coding	c.997-4T>A
1B_300957310	A	C	missense_variant&splice_region_variant	MODERATE	TraesCS1B02G169600	TraesCS1B02G169600.1	protein_coding	c.83T>G
1B_302762041	A	G	synonymous_variant	LOW	TraesCS1B02G170600	TraesCS1B02G170600.2	protein_coding	c.978T>C
1B_305154531	C	G	intron_variant	MODIFIER	TraesCS1B02G171400	TraesCS1B02G171400.1	protein_coding	c.114+18C>G
1B_305154533	T	G	intron_variant	MODIFIER	TraesCS1B02G171400	TraesCS1B02G171400.1	protein_coding	c.114+20T>G
1B_311426735	G	C	intron_variant	MODIFIER	TraesCS1B02G173900	TraesCS1B02G173900.1	protein_coding	c.2120+44G>C
1B_314744037	C	A	splice_acceptor_variant&intron_variant	HIGH	TraesCS1B02G174700	TraesCS1B02G174700.1	protein_coding	c.199-1G>T
1B_317583217	T	C	missense_variant	MODERATE	TraesCS1B02G176200	TraesCS1B02G176200.1	protein_coding	c.67T>C
1B_317583253	T	C	missense_variant	MODERATE	TraesCS1B02G176200	TraesCS1B02G176200.1	protein_coding	c.103T>C
1B_317583254	T	C	missense_variant	MODERATE	TraesCS1B02G176200	TraesCS1B02G176200.1	protein_coding	c.104T>C
1B_317583381	T	C	synonymous_variant	LOW	TraesCS1B02G176200	TraesCS1B02G176200.1	protein_coding	c.231T>C
1B_321886811	A	C	missense_variant	MODERATE	TraesCS1B02G177300	TraesCS1B02G177300.1	protein_coding	c.119T>G
1B_322481225	C	T	synonymous_variant	LOW	TraesCS1B02G177800	TraesCS1B02G177800.1	protein_coding	c.234C>T
1B_325810821	A	G	synonymous_variant	LOW	TraesCS1B02G179500	TraesCS1B02G179500.2	protein_coding	c.1086A>G
1B_326783371	C	G	stop_gained	HIGH	TraesCS1B02G180000	TraesCS1B02G180000.1	protein_coding	c.150C>G
1B_326785915	C	T	splice_region_variant&intron_variant	LOW	TraesCS1B02G180000	TraesCS1B02G180000.1	protein_coding	c.1433+5C>T
1B_326785916	A	T	splice_region_variant&intron_variant	LOW	TraesCS1B02G180000	TraesCS1B02G180000.1	protein_coding	c.1433+6A>T
1B_328436082	C	T	5_prime_UTR_variant	MODIFIER	TraesCS1B02G181500	TraesCS1B02G181500.1	protein_coding	c.-156C>T
1B_328436174	T	C	5_prime_UTR_variant	MODIFIER	TraesCS1B02G181500	TraesCS1B02G181500.1	protein_coding	c.-64T>C
1B_328436178	G	C	5_prime_UTR_variant	MODIFIER	TraesCS1B02G181500	TraesCS1B02G181500.1	protein_coding	c.-60G>C
1B_328436180	T	C	5_prime_UTR_variant	MODIFIER	TraesCS1B02G181500	TraesCS1B02G181500.1	protein_coding	c.-58T>C
1B_328436202	G	A	5_prime_UTR_variant	MODIFIER	TraesCS1B02G181500	TraesCS1B02G181500.1	protein_coding	c.-36G>A
1B_328436207	G	C	5_prime_UTR_variant	MODIFIER	TraesCS1B02G181500	TraesCS1B02G181500.1	protein_coding	c.-31G>C
1B_328821232	A	G	synonymous_variant	LOW	TraesCS1B02G181800	TraesCS1B02G181800.2	protein_coding	c.999T>C
1B_329481741	G	A	splice_donor_variant&intron_variant	HIGH	TraesCS1B02G182500	TraesCS1B02G182500.1	protein_coding	c.1029+1G>A
1B_329481749	T	G	intron_variant	MODIFIER	TraesCS1B02G182500	TraesCS1B02G182500.1	protein_coding	c.1029+9T>G
1B_329481759	A	C	intron_variant	MODIFIER	TraesCS1B02G182500	TraesCS1B02G182500.1	protein_coding	c.1029+19A>C
1B_329481776	C	A	intron_variant	MODIFIER	TraesCS1B02G182500	TraesCS1B02G182500.1	protein_coding	c.1029+36C>A
1B_329481784	T	A	intron_variant	MODIFIER	TraesCS1B02G182500	TraesCS1B02G182500.1	protein_coding	c.1029+44T>A
1B_331418734	T	C	synonymous_variant	LOW	TraesCS1B02G184700	TraesCS1B02G184700.1	protein_coding	c.1122T>C
1B_331418742	T	C	splice_donor_variant&intron_variant	HIGH	TraesCS1B02G184700	TraesCS1B02G184700.1	protein_coding	c.1128+2T>C
1B_335974118	T	G	downstream_gene_variant	MODIFIER	TraesCS1B02G187700	TraesCS1B02G187700.1	protein_coding	c.*2095A>C
1B_338011125	C	G	missense_variant	MODERATE	TraesCS1B02G188500	TraesCS1B02G188500.1	protein_coding	c.548G>C
1B_341137137	T	A	missense_variant	MODERATE	TraesCS1B02G190400	TraesCS1B02G190400.5	protein_coding	c.1321A>T
1B_341749234	T	C	missense_variant	MODERATE	TraesCS1B02G190900	TraesCS1B02G190900.1	protein_coding	c.325T>C
1B_341749240	T	A	missense_variant	MODERATE	TraesCS1B02G190900	TraesCS1B02G190900.1	protein_coding	c.331T>A
1B_342122412	A	G	5_prime_UTR_variant	MODIFIER	TraesCS1B02G191300	TraesCS1B02G191300.1	protein_coding	c.-35A>G
1B_342122433	T	A	5_prime_UTR_variant	MODIFIER	TraesCS1B02G191300	TraesCS1B02G191300.1	protein_coding	c.-14T>A
1B_342122438	A	G	5_prime_UTR_variant	MODIFIER	TraesCS1B02G191300	TraesCS1B02G191300.1	protein_coding	c.-9A>G
1B_350390585	G	C	upstream_gene_variant	MODIFIER	TraesCS1B02G195200	TraesCS1B02G195200.1	protein_coding	c.-1063G>C
1B_350390606	T	C	upstream_gene_variant	MODIFIER	TraesCS1B02G195200	TraesCS1B02G195200.1	protein_coding	c.-1042T>C
1B_350390731	C	A	upstream_gene_variant	MODIFIER	TraesCS1B02G195200	TraesCS1B02G195200.1	protein_coding	c.-917C>A
1B_350390740	C	A	upstream_gene_variant	MODIFIER	TraesCS1B02G195200	TraesCS1B02G195200.1	protein_coding	c.-908C>A
1B_350390741	C	T	upstream_gene_variant	MODIFIER	TraesCS1B02G195200	TraesCS1B02G195200.1	protein_coding	c.-907C>T
1B_352390524	G	A	missense_variant&splice_region_variant	MODERATE	TraesCS1B02G196000	TraesCS1B02G196000.1	protein_coding	c.752C>T
1B_352390754	A	G	missense_variant	MODERATE	TraesCS1B02G196000	TraesCS1B02G196000.1	protein_coding	c.698T>C
1B_352390761	T	C	splice_acceptor_variant&intron_variant	HIGH	TraesCS1B02G196000	TraesCS1B02G196000.1	protein_coding	c.693-2A>G
1B_354221706	A	T	5_prime_UTR_variant	MODIFIER	TraesCS1B02G196700	TraesCS1B02G196700.3	protein_coding	c.-347A>T
1B_354221816	T	C	5_prime_UTR_variant	MODIFIER	TraesCS1B02G196700	TraesCS1B02G196700.3	protein_coding	c.-237T>C
1B_357216679	G	A	stop_gained	HIGH	TraesCS1B02G199100	TraesCS1B02G199100.2	protein_coding	c.208C>T
1B_357216698	A	T	intron_variant	MODIFIER	TraesCS1B02G199100	TraesCS1B02G199100.2	protein_coding	c.199-10T>A
1B_357218287	C	G	5_prime_UTR_variant	MODIFIER	TraesCS1B02G199100	TraesCS1B02G199100.2	protein_coding	c.-77G>C
1B_357218301	A	G	5_prime_UTR_variant	MODIFIER	TraesCS1B02G199100	TraesCS1B02G199100.2	protein_coding	c.-91T>C
1B_359209955	G	A	synonymous_variant	LOW	TraesCS1B02G200400	TraesCS1B02G200400.1	protein_coding	c.243G>A
1B_363153792	C	T	synonymous_variant	LOW	TraesCS1B02G202200	TraesCS1B02G202200.1	protein_coding	c.1125C>T
1B_364119398	A	C	intron_variant	MODIFIER	TraesCS1B02G202600	TraesCS1B02G202600.1	protein_coding	c.1882-28T>G
1B_364119401	A	T	intron_variant	MODIFIER	TraesCS1B02G202600	TraesCS1B02G202600.1	protein_coding	c.1882-31T>A
1B_364119405	A	T	intron_variant	MODIFIER	TraesCS1B02G202600	TraesCS1B02G202600.1	protein_coding	c.1882-35T>A
1B_364119410	G	T	intron_variant	MODIFIER	TraesCS1B02G202600	TraesCS1B02G202600.1	protein_coding	c.1882-40C>A
1B_364119412	A	T	intron_variant	MODIFIER	TraesCS1B02G202600	TraesCS1B02G202600.1	protein_coding	c.1882-42T>A
1B_364119414	C	T	intron_variant	MODIFIER	TraesCS1B02G202600	TraesCS1B02G202600.1	protein_coding	c.1882-44G>A
1B_364119416	C	G	intron_variant	MODIFIER	TraesCS1B02G202600	TraesCS1B02G202600.1	protein_coding	c.1882-46G>C
1B_365694586	C	T	splice_acceptor_variant&intron_variant	HIGH	TraesCS1B02G203500	TraesCS1B02G203500.1	protein_coding	c.871-1G>A
1B_372147193	G	A	missense_variant	MODERATE	TraesCS1B02G206000	TraesCS1B02G206000.1	protein_coding	c.1036C>T
1B_375818601	T	C	missense_variant	MODERATE	TraesCS1B02G207900	TraesCS1B02G207900.1	protein_coding	c.1096A>G
1B_378398455	A	T	splice_region_variant&intron_variant	LOW	TraesCS1B02G208500	TraesCS1B02G208500.1	protein_coding	c.768+3A>T
1B_378944967	G	A	missense_variant	MODERATE	TraesCS1B02G209200	TraesCS1B02G209200.1	protein_coding	c.79C>T
1B_378944974	C	G	synonymous_variant	LOW	TraesCS1B02G209200	TraesCS1B02G209200.1	protein_coding	c.72G>C
1B_380884114	T	A	downstream_gene_variant	MODIFIER	TraesCS1B02G209900	TraesCS1B02G209900.1	protein_coding	c.*4209A>T
1B_383216822	T	C	5_prime_UTR_variant	MODIFIER	TraesCS1B02G210600	TraesCS1B02G210600.2	protein_coding	c.-40T>C
1B_383216860	A	C	5_prime_UTR_variant	MODIFIER	TraesCS1B02G210600	TraesCS1B02G210600.2	protein_coding	c.-2A>C
1B_383216876	G	A	synonymous_variant	LOW	TraesCS1B02G210600	TraesCS1B02G210600.2	protein_coding	c.15G>A
1B_383216886	C	A	synonymous_variant	LOW	TraesCS1B02G210600	TraesCS1B02G210600.2	protein_coding	c.25C>A
1B_383803515	G	A	missense_variant	MODERATE	TraesCS1B02G210900	TraesCS1B02G210900.1	protein_coding	c.169C>T
1B_383803541	A	T	splice_region_variant&intron_variant	LOW	TraesCS1B02G210900	TraesCS1B02G210900.1	protein_coding	c.148-5T>A
1B_384497754	A	G	splice_region_variant&intron_variant	LOW	TraesCS1B02G211400	TraesCS1B02G211400.1	protein_coding	c.1485-5T>C
1B_385214116	A	C	missense_variant	MODERATE	TraesCS1B02G211900	TraesCS1B02G211900.1	protein_coding	c.232T>G
1B_385655454	C	T	synonymous_variant	LOW	TraesCS1B02G212300	TraesCS1B02G212300.1	protein_coding	c.540C>T
1B_385655457	T	C	synonymous_variant	LOW	TraesCS1B02G212300	TraesCS1B02G212300.1	protein_coding	c.543T>C
1B_385655474	C	T	missense_variant	MODERATE	TraesCS1B02G212300	TraesCS1B02G212300.1	protein_coding	c.560C>T
1B_387298619	A	G	missense_variant	MODERATE	TraesCS1B02G213200	TraesCS1B02G213200.1	protein_coding	c.32A>G
1B_387298634	A	G	missense_variant	MODERATE	TraesCS1B02G213200	TraesCS1B02G213200.1	protein_coding	c.47A>G
1B_387298656	A	T	synonymous_variant	LOW	TraesCS1B02G213200	TraesCS1B02G213200.1	protein_coding	c.69A>T
1B_387298659	G	T	synonymous_variant	LOW	TraesCS1B02G213200	TraesCS1B02G213200.1	protein_coding	c.72G>T
1B_393078526	A	C	splice_region_variant&synonymous_variant	LOW	TraesCS1B02G217000	TraesCS1B02G217000.1	protein_coding	c.240T>G
1B_396356998	G	A	5_prime_UTR_variant	MODIFIER	TraesCS1B02G218900	TraesCS1B02G218900.1	protein_coding	c.-109G>A
1B_397446879	G	T	missense_variant	MODERATE	TraesCS1B02G220300	TraesCS1B02G220300.2	protein_coding	c.1544G>T
1B_397451364	G	T	synonymous_variant	LOW	TraesCS1B02G220300	TraesCS1B02G220300.2	protein_coding	c.3054G>T
1B_397451372	G	T	splice_region_variant&intron_variant	LOW	TraesCS1B02G220300	TraesCS1B02G220300.2	protein_coding	c.3057+5G>T
1B_397451374	A	G	splice_region_variant&intron_variant	LOW	TraesCS1B02G220300	TraesCS1B02G220300.2	protein_coding	c.3057+7A>G
1B_397451375	A	C	splice_region_variant&intron_variant	LOW	TraesCS1B02G220300	TraesCS1B02G220300.2	protein_coding	c.3057+8A>C
1B_397451378	C	G	downstream_gene_variant	MODIFIER	TraesCS1B02G220500	TraesCS1B02G220500.1	protein_coding	c.*4857G>C
1B_397668145	T	A	synonymous_variant	LOW	TraesCS1B02G220600	TraesCS1B02G220600.1	protein_coding	c.741A>T
1B_406357520	A	G	splice_region_variant&intron_variant	LOW	TraesCS1B02G226300	TraesCS1B02G226300.2	protein_coding	c.100-4T>C
1B_406357521	A	C	splice_region_variant&intron_variant	LOW	TraesCS1B02G226300	TraesCS1B02G226300.2	protein_coding	c.100-5T>G
1B_407297129	C	G	splice_acceptor_variant&intron_variant	HIGH	TraesCS1B02G226500	TraesCS1B02G226500.1	protein_coding	c.1297-1G>C
1B_407297131	A	G	splice_region_variant&intron_variant	LOW	TraesCS1B02G226500	TraesCS1B02G226500.1	protein_coding	c.1297-3T>C
1B_409678223	A	C	splice_region_variant&synonymous_variant	LOW	TraesCS1B02G228500	TraesCS1B02G228500.1	protein_coding	c.324T>G
1B_411574203	C	G	5_prime_UTR_variant	MODIFIER	TraesCS1B02G229200	TraesCS1B02G229200.1	protein_coding	c.-16G>C
1B_411574215	T	C	5_prime_UTR_variant	MODIFIER	TraesCS1B02G229200	TraesCS1B02G229200.1	protein_coding	c.-28A>G
1B_411989936	A	G	missense_variant	MODERATE	TraesCS1B02G229400	TraesCS1B02G229400.1	protein_coding	c.635A>G
1B_411989947	G	A	splice_donor_variant&intron_variant	HIGH	TraesCS1B02G229400	TraesCS1B02G229400.1	protein_coding	c.645+1G>A
1B_411989948	T	G	splice_donor_variant&intron_variant	HIGH	TraesCS1B02G229400	TraesCS1B02G229400.1	protein_coding	c.645+2T>G
1B_415228074	G	T	missense_variant	MODERATE	TraesCS1B02G231300	TraesCS1B02G231300.1	protein_coding	c.2326G>T
1B_415743808	G	C	synonymous_variant	LOW	TraesCS1B02G231500	TraesCS1B02G231500.1	protein_coding	c.765C>G
1B_415743823	C	A	synonymous_variant	LOW	TraesCS1B02G231500	TraesCS1B02G231500.1	protein_coding	c.750G>T
1B_415743890	C	T	missense_variant	MODERATE	TraesCS1B02G231500	TraesCS1B02G231500.1	protein_coding	c.683G>A
1B_415743947	C	T	missense_variant	MODERATE	TraesCS1B02G231500	TraesCS1B02G231500.1	protein_coding	c.626G>A
1B_415743962	C	T	missense_variant	MODERATE	TraesCS1B02G231500	TraesCS1B02G231500.1	protein_coding	c.611G>A
1B_416819973	C	A	downstream_gene_variant	MODIFIER	TraesCS1B02G232000	TraesCS1B02G232000.1	protein_coding	c.*2043G>T
1B_416820005	A	G	downstream_gene_variant	MODIFIER	TraesCS1B02G232000	TraesCS1B02G232000.1	protein_coding	c.*2011T>C
1B_416820008	A	C	downstream_gene_variant	MODIFIER	TraesCS1B02G232000	TraesCS1B02G232000.1	protein_coding	c.*2008T>G
1B_416820009	T	C	downstream_gene_variant	MODIFIER	TraesCS1B02G232000	TraesCS1B02G232000.1	protein_coding	c.*2007A>G
1B_416820012	A	G	downstream_gene_variant	MODIFIER	TraesCS1B02G232000	TraesCS1B02G232000.1	protein_coding	c.*2004T>C
1B_418669853	T	G	downstream_gene_variant	MODIFIER	TraesCS1B02G232900	TraesCS1B02G232900.1	protein_coding	c.*3296A>C
1B_423209949	T	A	upstream_gene_variant	MODIFIER	TraesCS1B02G236100	TraesCS1B02G236100.3	protein_coding	c.-13A>T
1B_423209968	A	C	upstream_gene_variant	MODIFIER	TraesCS1B02G236100	TraesCS1B02G236100.3	protein_coding	c.-32T>G
1B_423209975	A	C	upstream_gene_variant	MODIFIER	TraesCS1B02G236100	TraesCS1B02G236100.3	protein_coding	c.-39T>G
1B_423209980	A	C	upstream_gene_variant	MODIFIER	TraesCS1B02G236100	TraesCS1B02G236100.3	protein_coding	c.-44T>G
1B_424084852	C	T	missense_variant	MODERATE	TraesCS1B02G237200	TraesCS1B02G237200.2	protein_coding	c.877C>T
1B_429587055	C	G	intron_variant	MODIFIER	TraesCS1B02G241900	TraesCS1B02G241900.3	protein_coding	c.690-34C>G
1B_429604699	T	C	intron_variant	MODIFIER	TraesCS1B02G241900	TraesCS1B02G241900.3	protein_coding	c.5415+10T>C
1B_429604702	T	C	intron_variant	MODIFIER	TraesCS1B02G241900	TraesCS1B02G241900.3	protein_coding	c.5415+13T>C
1B_429604716	T	G	intron_variant	MODIFIER	TraesCS1B02G241900	TraesCS1B02G241900.3	protein_coding	c.5415+27T>G
1B_429604726	A	G	intron_variant	MODIFIER	TraesCS1B02G241900	TraesCS1B02G241900.3	protein_coding	c.5415+37A>G
1B_429604730	G	A	intron_variant	MODIFIER	TraesCS1B02G241900	TraesCS1B02G241900.3	protein_coding	c.5415+41G>A
1B_429604735	T	G	intron_variant	MODIFIER	TraesCS1B02G241900	TraesCS1B02G241900.3	protein_coding	c.5415+46T>G
1B_429608796	T	A	missense_variant	MODERATE	TraesCS1B02G241900	TraesCS1B02G241900.3	protein_coding	c.6305T>A
1B_429608806	T	C	splice_region_variant&intron_variant	LOW	TraesCS1B02G241900	TraesCS1B02G241900.3	protein_coding	c.6312+3T>C
1B_429703056	T	A	splice_acceptor_variant&intron_variant	HIGH	TraesCS1B02G242000	TraesCS1B02G242000.1	protein_coding	c.110-2A>T
1B_433434644	C	T	synonymous_variant	LOW	TraesCS1B02G244200	TraesCS1B02G244200.1	protein_coding	c.84C>T
1B_435194618	G	C	missense_variant	MODERATE	TraesCS1B02G246000	TraesCS1B02G246000.1	protein_coding	c.203G>C
1B_435194625	T	C	synonymous_variant	LOW	TraesCS1B02G246000	TraesCS1B02G246000.1	protein_coding	c.210T>C
1B_435194627	A	G	missense_variant	MODERATE	TraesCS1B02G246000	TraesCS1B02G246000.1	protein_coding	c.212A>G
1B_435194644	T	C	missense_variant	MODERATE	TraesCS1B02G246000	TraesCS1B02G246000.1	protein_coding	c.229T>C
1B_435194652	G	A	synonymous_variant	LOW	TraesCS1B02G246000	TraesCS1B02G246000.1	protein_coding	c.237G>A
1B_435194660	C	T	missense_variant	MODERATE	TraesCS1B02G246000	TraesCS1B02G246000.1	protein_coding	c.245C>T
1B_438032704	A	G	upstream_gene_variant	MODIFIER	TraesCS1B02G247300	TraesCS1B02G247300.1	protein_coding	c.-1391A>G
1B_438032713	A	G	upstream_gene_variant	MODIFIER	TraesCS1B02G247300	TraesCS1B02G247300.1	protein_coding	c.-1382A>G
1B_438179052	A	G	missense_variant	MODERATE	TraesCS1B02G247700	TraesCS1B02G247700.2	protein_coding	c.374A>G
1B_438699802	A	G	downstream_gene_variant	MODIFIER	TraesCS1B02G247900	TraesCS1B02G247900.1	protein_coding	c.*3878T>C
1B_438699803	A	G	downstream_gene_variant	MODIFIER	TraesCS1B02G247900	TraesCS1B02G247900.1	protein_coding	c.*3877T>C
1B_438699807	A	G	downstream_gene_variant	MODIFIER	TraesCS1B02G247900	TraesCS1B02G247900.1	protein_coding	c.*3873T>C
1B_438699815	T	G	downstream_gene_variant	MODIFIER	TraesCS1B02G247900	TraesCS1B02G247900.1	protein_coding	c.*3865A>C
1B_439442196	T	A	upstream_gene_variant	MODIFIER	TraesCS1B02G248400	TraesCS1B02G248400.1	protein_coding	c.-419T>A
1B_440276776	C	G	intron_variant	MODIFIER	TraesCS1B02G248800	TraesCS1B02G248800.2	protein_coding	c.3582+31C>G
1B_440276777	T	G	intron_variant	MODIFIER	TraesCS1B02G248800	TraesCS1B02G248800.2	protein_coding	c.3582+32T>G
1B_442109380	T	C	missense_variant	MODERATE	TraesCS1B02G249800	TraesCS1B02G249800.1	protein_coding	c.197A>G
1B_442199623	C	T	splice_region_variant&intron_variant	LOW	TraesCS1B02G250300	TraesCS1B02G250300.1	protein_coding	c.1543-4G>A
1B_442199635	A	G	downstream_gene_variant	MODIFIER	TraesCS1B02G250200	TraesCS1B02G250200.1	protein_coding	c.*2359A>G
1B_442199641	T	C	downstream_gene_variant	MODIFIER	TraesCS1B02G250200	TraesCS1B02G250200.1	protein_coding	c.*2365T>C
1B_442546603	G	A	downstream_gene_variant	MODIFIER	TraesCS1B02G250400	TraesCS1B02G250400.1	protein_coding	c.*3934C>T
1B_442549998	A	T	downstream_gene_variant	MODIFIER	TraesCS1B02G250400	TraesCS1B02G250400.1	protein_coding	c.*539T>A
1B_442550012	A	G	downstream_gene_variant	MODIFIER	TraesCS1B02G250400	TraesCS1B02G250400.1	protein_coding	c.*525T>C
1B_442550023	C	T	downstream_gene_variant	MODIFIER	TraesCS1B02G250400	TraesCS1B02G250400.1	protein_coding	c.*514G>A
1B_442624943	A	G	splice_region_variant&synonymous_variant	LOW	TraesCS1B02G250600	TraesCS1B02G250600.1	protein_coding	c.351T>C
1B_442624950	T	G	splice_region_variant&intron_variant	LOW	TraesCS1B02G250600	TraesCS1B02G250600.1	protein_coding	c.349-5A>C
1B_444690577	T	A	missense_variant	MODERATE	TraesCS1B02G252000	TraesCS1B02G252000.1	protein_coding	c.107A>T
1B_444789412	G	C	splice_region_variant&intron_variant	LOW	TraesCS1B02G252100	TraesCS1B02G252100.2	protein_coding	c.253-3C>G
1B_451075086	G	T	splice_region_variant&intron_variant	LOW	TraesCS1B02G255900	TraesCS1B02G255900.1	protein_coding	c.1251+4G>T
1B_451914065	A	G	missense_variant	MODERATE	TraesCS1B02G256300	TraesCS1B02G256300.2	protein_coding	c.902A>G
1B_451917620	G	T	synonymous_variant	LOW	TraesCS1B02G256300	TraesCS1B02G256300.2	protein_coding	c.1074G>T
1B_452574338	C	A	splice_region_variant&intron_variant	LOW	TraesCS1B02G257100	TraesCS1B02G257100.1	protein_coding	c.547-4G>T
1B_453338581	C	T	5_prime_UTR_variant	MODIFIER	TraesCS1B02G257500	TraesCS1B02G257500.1	protein_coding	c.-145C>T
1B_453342374	C	A	missense_variant	MODERATE	TraesCS1B02G257500	TraesCS1B02G257500.1	protein_coding	c.667C>A
1B_453342385	T	C	splice_donor_variant&intron_variant	HIGH	TraesCS1B02G257500	TraesCS1B02G257500.2	protein_coding	c.607+2T>C
1B_456265507	G	A	synonymous_variant	LOW	TraesCS1B02G259000	TraesCS1B02G259000.1	protein_coding	c.2038C>T
1B_464484108	T	C	5_prime_UTR_variant	MODIFIER	TraesCS1B02G263900	TraesCS1B02G263900.1	protein_coding	c.-102A>G
1B_464484113	A	G	5_prime_UTR_variant	MODIFIER	TraesCS1B02G263900	TraesCS1B02G263900.1	protein_coding	c.-107T>C
1B_469970185	A	T	synonymous_variant	LOW	TraesCS1B02G266900	TraesCS1B02G266900.1	protein_coding	c.780A>T
1B_469970188	A	G	synonymous_variant	LOW	TraesCS1B02G266900	TraesCS1B02G266900.1	protein_coding	c.783A>G
1B_469970194	A	G	synonymous_variant	LOW	TraesCS1B02G266900	TraesCS1B02G266900.1	protein_coding	c.789A>G
1B_469975102	T	C	downstream_gene_variant	MODIFIER	TraesCS1B02G266900	TraesCS1B02G266900.1	protein_coding	c.*4041T>C
1B_469975115	A	C	downstream_gene_variant	MODIFIER	TraesCS1B02G266900	TraesCS1B02G266900.1	protein_coding	c.*4054A>C
1B_469975163	C	A	downstream_gene_variant	MODIFIER	TraesCS1B02G266900	TraesCS1B02G266900.1	protein_coding	c.*4102C>A
1B_469975179	T	A	downstream_gene_variant	MODIFIER	TraesCS1B02G266900	TraesCS1B02G266900.1	protein_coding	c.*4118T>A
1B_469975194	T	A	downstream_gene_variant	MODIFIER	TraesCS1B02G266900	TraesCS1B02G266900.1	protein_coding	c.*4133T>A
1B_469975196	C	A	downstream_gene_variant	MODIFIER	TraesCS1B02G266900	TraesCS1B02G266900.1	protein_coding	c.*4135C>A
1B_470295283	A	C	5_prime_UTR_variant	MODIFIER	TraesCS1B02G267200	TraesCS1B02G267200.2	protein_coding	c.-32A>C
1B_470295284	C	G	5_prime_UTR_variant	MODIFIER	TraesCS1B02G267200	TraesCS1B02G267200.2	protein_coding	c.-31C>G
1B_470295293	C	G	5_prime_UTR_variant	MODIFIER	TraesCS1B02G267200	TraesCS1B02G267200.2	protein_coding	c.-22C>G
1B_470295303	T	G	5_prime_UTR_variant	MODIFIER	TraesCS1B02G267200	TraesCS1B02G267200.2	protein_coding	c.-12T>G
1B_471750321	C	A	5_prime_UTR_variant	MODIFIER	TraesCS1B02G268700	TraesCS1B02G268700.1	protein_coding	c.-21C>A
1B_471752999	C	G	missense_variant	MODERATE	TraesCS1B02G268700	TraesCS1B02G268700.1	protein_coding	c.1006C>G
1B_473868568	T	A	intron_variant	MODIFIER	TraesCS1B02G269500	TraesCS1B02G269500.1	protein_coding	c.*18-27T>A
1B_473868570	C	A	intron_variant	MODIFIER	TraesCS1B02G269500	TraesCS1B02G269500.1	protein_coding	c.*18-25C>A
1B_474685065	T	C	missense_variant	MODERATE	TraesCS1B02G270100	TraesCS1B02G270100.1	protein_coding	c.905T>C
1B_477404456	A	G	missense_variant&splice_region_variant	MODERATE	TraesCS1B02G271800	TraesCS1B02G271800.2	protein_coding	c.871A>G
1B_480478574	G	A	synonymous_variant	LOW	TraesCS1B02G273400	TraesCS1B02G273400.1	protein_coding	c.201C>T
1B_480850058	A	C	missense_variant	MODERATE	TraesCS1B02G273900	TraesCS1B02G273900.1	protein_coding	c.236A>C
1B_480850093	A	C	intron_variant	MODIFIER	TraesCS1B02G273900	TraesCS1B02G273900.1	protein_coding	c.246+25A>C
1B_481863409	T	C	missense_variant	MODERATE	TraesCS1B02G274600	TraesCS1B02G274600.1	protein_coding	c.2599A>G
1B_481863423	A	G	splice_region_variant&intron_variant	LOW	TraesCS1B02G274600	TraesCS1B02G274600.1	protein_coding	c.2590-5T>C
1B_481863428	A	C	intron_variant	MODIFIER	TraesCS1B02G274600	TraesCS1B02G274600.1	protein_coding	c.2590-10T>G
1B_481863434	G	T	intron_variant	MODIFIER	TraesCS1B02G274600	TraesCS1B02G274600.1	protein_coding	c.2590-16C>A
1B_481868734	T	G	5_prime_UTR_variant	MODIFIER	TraesCS1B02G274600	TraesCS1B02G274600.1	protein_coding	c.-11A>C
1B_481868748	A	T	5_prime_UTR_variant	MODIFIER	TraesCS1B02G274600	TraesCS1B02G274600.1	protein_coding	c.-25T>A
1B_482177764	C	T	downstream_gene_variant	MODIFIER	TraesCS1B02G274800	TraesCS1B02G274800.2	protein_coding	c.*806G>A
1B_482177822	G	A	downstream_gene_variant	MODIFIER	TraesCS1B02G274800	TraesCS1B02G274800.2	protein_coding	c.*748C>T
1B_483369201	T	A	splice_region_variant&intron_variant	LOW	TraesCS1B02G275700	TraesCS1B02G275700.3	protein_coding	c.507+6T>A
1B_484891139	G	A	5_prime_UTR_variant	MODIFIER	TraesCS1B02G277300	TraesCS1B02G277300.1	protein_coding	c.-684C>T
1B_484891145	G	A	5_prime_UTR_premature_start_codon_gain_variant	LOW	TraesCS1B02G277300	TraesCS1B02G277300.1	protein_coding	c.-690C>T
1B_484891152	A	G	5_prime_UTR_variant	MODIFIER	TraesCS1B02G277300	TraesCS1B02G277300.1	protein_coding	c.-697T>C
1B_488126720	C	G	intron_variant	MODIFIER	TraesCS1B02G279500	TraesCS1B02G279500.1	protein_coding	c.874-43C>G
1B_488126728	T	G	intron_variant	MODIFIER	TraesCS1B02G279500	TraesCS1B02G279500.1	protein_coding	c.874-35T>G
1B_491984604	T	A	5_prime_UTR_variant	MODIFIER	TraesCS1B02G282900	TraesCS1B02G282900.1	protein_coding	c.-65A>T
1B_492307058	A	C	missense_variant	MODERATE	TraesCS1B02G283300	TraesCS1B02G283300.1	protein_coding	c.394A>C
1B_493871713	C	G	missense_variant	MODERATE	TraesCS1B02G284500	TraesCS1B02G284500.1	protein_coding	c.892G>C
1B_497274054	C	T	synonymous_variant	LOW	TraesCS1B02G285900	TraesCS1B02G285900.1	protein_coding	c.621C>T
1B_498632043	G	C	missense_variant&splice_region_variant	MODERATE	TraesCS1B02G286500	TraesCS1B02G286500.1	protein_coding	c.310G>C
1B_504094920	C	A	downstream_gene_variant	MODIFIER	TraesCS1B02G289200	TraesCS1B02G289200.1	protein_coding	c.*3230C>A
1B_505656269	G	A	synonymous_variant	LOW	TraesCS1B02G290000	TraesCS1B02G290000.1	protein_coding	c.201C>T
1B_507848357	G	A	stop_gained	HIGH	TraesCS1B02G290600	TraesCS1B02G290600.2	protein_coding	c.2080C>T
1B_507848366	T	A	splice_acceptor_variant&intron_variant	HIGH	TraesCS1B02G290600	TraesCS1B02G290600.2	protein_coding	c.2073-2A>T
1B_507848367	A	T	splice_region_variant&intron_variant	LOW	TraesCS1B02G290600	TraesCS1B02G290600.2	protein_coding	c.2073-3T>A
1B_507848369	A	G	splice_region_variant&intron_variant	LOW	TraesCS1B02G290600	TraesCS1B02G290600.2	protein_coding	c.2073-5T>C
1B_508541601	C	T	synonymous_variant	LOW	TraesCS1B02G290900	TraesCS1B02G290900.1	protein_coding	c.193C>T
1B_509001696	A	C	splice_region_variant&intron_variant	LOW	TraesCS1B02G291600	TraesCS1B02G291600.1	protein_coding	c.264+4A>C
1B_509892538	G	A	synonymous_variant	LOW	TraesCS1B02G292400	TraesCS1B02G292400.1	protein_coding	c.138C>T
1B_510797554	A	C	synonymous_variant	LOW	TraesCS1B02G293000	TraesCS1B02G293000.1	protein_coding	c.96A>C
1B_510797557	G	A	synonymous_variant	LOW	TraesCS1B02G293000	TraesCS1B02G293000.1	protein_coding	c.99G>A
1B_512174625	A	G	missense_variant	MODERATE	TraesCS1B02G294300	TraesCS1B02G294300.1	protein_coding	c.224T>C
1B_512174641	C	A	splice_region_variant&intron_variant	LOW	TraesCS1B02G294300	TraesCS1B02G294300.1	protein_coding	c.212-4G>T
1B_512174643	A	G	splice_region_variant&intron_variant	LOW	TraesCS1B02G294300	TraesCS1B02G294300.1	protein_coding	c.212-6T>C
1B_512174644	C	A	splice_region_variant&intron_variant	LOW	TraesCS1B02G294300	TraesCS1B02G294300.1	protein_coding	c.212-7G>T
1B_513542098	C	G	5_prime_UTR_variant	MODIFIER	TraesCS1B02G295600	TraesCS1B02G295600.1	protein_coding	c.-28G>C
1B_513542104	C	G	5_prime_UTR_variant	MODIFIER	TraesCS1B02G295600	TraesCS1B02G295600.1	protein_coding	c.-34G>C
1B_513542137	A	T	5_prime_UTR_variant	MODIFIER	TraesCS1B02G295600	TraesCS1B02G295600.1	protein_coding	c.-67T>A
1B_517911101	T	C	splice_region_variant&intron_variant	LOW	TraesCS1B02G297700	TraesCS1B02G297700.1	protein_coding	c.613-4A>G
1B_517911103	A	C	splice_region_variant&intron_variant	LOW	TraesCS1B02G297700	TraesCS1B02G297700.1	protein_coding	c.613-6T>G
1B_518801924	A	T	missense_variant	MODERATE	TraesCS1B02G298200	TraesCS1B02G298200.1	protein_coding	c.1828A>T
1B_521740885	G	T	synonymous_variant	LOW	TraesCS1B02G300900	TraesCS1B02G300900.1	protein_coding	c.66G>T
1B_521741050	C	A	synonymous_variant	LOW	TraesCS1B02G300900	TraesCS1B02G300900.1	protein_coding	c.231C>A
1B_521741056	C	G	synonymous_variant	LOW	TraesCS1B02G300900	TraesCS1B02G300900.1	protein_coding	c.237C>G
1B_522361354	A	G	missense_variant	MODERATE	TraesCS1B02G301700	TraesCS1B02G301700.1	protein_coding	c.614A>G
1B_523148416	T	G	splice_region_variant&intron_variant	LOW	TraesCS1B02G302600	TraesCS1B02G302600.1	protein_coding	c.1208-3A>C
1B_524161865	T	A	missense_variant	MODERATE	TraesCS1B02G303300	TraesCS1B02G303300.1	protein_coding	c.139A>T
1B_530466961	G	A	missense_variant	MODERATE	TraesCS1B02G307500	TraesCS1B02G307500.1	protein_coding	c.148G>A
1B_530466966	T	C	synonymous_variant	LOW	TraesCS1B02G307500	TraesCS1B02G307500.1	protein_coding	c.153T>C
1B_531199289	C	A	upstream_gene_variant	MODIFIER	TraesCS1B02G308600	TraesCS1B02G308600.2	protein_coding	c.-473C>A
1B_531199303	T	C	upstream_gene_variant	MODIFIER	TraesCS1B02G308600	TraesCS1B02G308600.2	protein_coding	c.-459T>C
1B_531199345	T	A	upstream_gene_variant	MODIFIER	TraesCS1B02G308600	TraesCS1B02G308600.2	protein_coding	c.-417T>A
1B_531199350	G	C	upstream_gene_variant	MODIFIER	TraesCS1B02G308600	TraesCS1B02G308600.2	protein_coding	c.-412G>C
1B_531199351	C	A	upstream_gene_variant	MODIFIER	TraesCS1B02G308600	TraesCS1B02G308600.2	protein_coding	c.-411C>A
1B_531199365	T	A	upstream_gene_variant	MODIFIER	TraesCS1B02G308600	TraesCS1B02G308600.2	protein_coding	c.-397T>A
1B_531199366	C	A	upstream_gene_variant	MODIFIER	TraesCS1B02G308600	TraesCS1B02G308600.2	protein_coding	c.-396C>A
1B_531199373	T	G	upstream_gene_variant	MODIFIER	TraesCS1B02G308600	TraesCS1B02G308600.2	protein_coding	c.-389T>G
1B_531199435	T	A	upstream_gene_variant	MODIFIER	TraesCS1B02G308600	TraesCS1B02G308600.2	protein_coding	c.-327T>A
1B_531199436	T	A	upstream_gene_variant	MODIFIER	TraesCS1B02G308600	TraesCS1B02G308600.2	protein_coding	c.-326T>A
1B_531199437	T	A	upstream_gene_variant	MODIFIER	TraesCS1B02G308600	TraesCS1B02G308600.2	protein_coding	c.-325T>A
1B_534669823	G	A	splice_region_variant&synonymous_variant	LOW	TraesCS1B02G311400	TraesCS1B02G311400.1	protein_coding	c.306C>T
1B_534672571	A	G	5_prime_UTR_variant	MODIFIER	TraesCS1B02G311400	TraesCS1B02G311400.1	protein_coding	c.-50T>C
1B_540316585	T	C	missense_variant	MODERATE	TraesCS1B02G315900	TraesCS1B02G315900.1	protein_coding	c.796A>G
1B_543498109	G	T	synonymous_variant	LOW	TraesCS1B02G319400	TraesCS1B02G319400.1	protein_coding	c.84C>A
1B_551013827	G	A	missense_variant	MODERATE	TraesCS1B02G325100	TraesCS1B02G325100.1	protein_coding	c.236C>T
1B_551013830	G	A	missense_variant	MODERATE	TraesCS1B02G325100	TraesCS1B02G325100.1	protein_coding	c.233C>T
1B_551013831	A	G	missense_variant	MODERATE	TraesCS1B02G325100	TraesCS1B02G325100.1	protein_coding	c.232T>C
1B_551013838	T	G	synonymous_variant	LOW	TraesCS1B02G325100	TraesCS1B02G325100.1	protein_coding	c.225A>C
1B_551013862	G	C	synonymous_variant	LOW	TraesCS1B02G325100	TraesCS1B02G325100.1	protein_coding	c.201C>G
1B_551013866	G	A	missense_variant	MODERATE	TraesCS1B02G325100	TraesCS1B02G325100.1	protein_coding	c.197C>T
1B_551724688	A	T	intron_variant	MODIFIER	TraesCS1B02G326100	TraesCS1B02G326100.1	protein_coding	c.*18+12A>T
1B_551860084	C	T	synonymous_variant	LOW	TraesCS1B02G326400	TraesCS1B02G326400.1	protein_coding	c.504C>T
1B_551860094	T	G	splice_region_variant&intron_variant	LOW	TraesCS1B02G326400	TraesCS1B02G326400.1	protein_coding	c.510+4T>G
1B_551860095	T	A	splice_region_variant&intron_variant	LOW	TraesCS1B02G326400	TraesCS1B02G326400.1	protein_coding	c.510+5T>A
1B_554992210	C	T	synonymous_variant	LOW	TraesCS1B02G328200	TraesCS1B02G328200.1	protein_coding	c.939C>T
1B_555628606	A	T	synonymous_variant	LOW	TraesCS1B02G329500	TraesCS1B02G329500.1	protein_coding	c.1002A>T
1B_555628621	A	C	missense_variant	MODERATE	TraesCS1B02G329500	TraesCS1B02G329500.1	protein_coding	c.1017A>C
1B_555628628	C	T	missense_variant	MODERATE	TraesCS1B02G329500	TraesCS1B02G329500.1	protein_coding	c.1024C>T
1B_555628629	T	A	missense_variant	MODERATE	TraesCS1B02G329500	TraesCS1B02G329500.1	protein_coding	c.1025T>A
1B_555628640	G	C	missense_variant	MODERATE	TraesCS1B02G329500	TraesCS1B02G329500.1	protein_coding	c.1036G>C
1B_555628641	A	G	missense_variant	MODERATE	TraesCS1B02G329500	TraesCS1B02G329500.1	protein_coding	c.1037A>G
1B_555628654	C	T	synonymous_variant	LOW	TraesCS1B02G329500	TraesCS1B02G329500.1	protein_coding	c.1050C>T
1B_555628802	G	A	missense_variant	MODERATE	TraesCS1B02G329500	TraesCS1B02G329500.1	protein_coding	c.1108G>A
1B_555628813	T	C	synonymous_variant	LOW	TraesCS1B02G329500	TraesCS1B02G329500.1	protein_coding	c.1119T>C
1B_555628825	G	T	missense_variant	MODERATE	TraesCS1B02G329500	TraesCS1B02G329500.1	protein_coding	c.1131G>T
1B_555628828	C	T	synonymous_variant	LOW	TraesCS1B02G329500	TraesCS1B02G329500.1	protein_coding	c.1134C>T
1B_555628832	T	C	missense_variant	MODERATE	TraesCS1B02G329500	TraesCS1B02G329500.1	protein_coding	c.1138T>C
1B_558998965	C	A	splice_region_variant&intron_variant	LOW	TraesCS1B02G332500	TraesCS1B02G332500.4	protein_coding	c.687+6C>A
1B_561695962	A	G	upstream_gene_variant	MODIFIER	TraesCS1B02G334605	TraesCS1B02G334605.1	protein_coding	c.-4458A>G
1B_561695977	A	G	upstream_gene_variant	MODIFIER	TraesCS1B02G334605	TraesCS1B02G334605.1	protein_coding	c.-4443A>G
1B_561695997	T	A	upstream_gene_variant	MODIFIER	TraesCS1B02G334605	TraesCS1B02G334605.1	protein_coding	c.-4423T>A
1B_562889536	T	C	missense_variant&splice_region_variant	MODERATE	TraesCS1B02G336000	TraesCS1B02G336000.1	protein_coding	c.755A>G
1B_562889541	C	A	splice_region_variant&intron_variant	LOW	TraesCS1B02G336000	TraesCS1B02G336000.1	protein_coding	c.754-4G>T
1B_562891680	T	A	splice_region_variant&intron_variant	LOW	TraesCS1B02G336000	TraesCS1B02G336000.1	protein_coding	c.431-4A>T
1B_562896765	A	G	missense_variant	MODERATE	TraesCS1B02G336000	TraesCS1B02G336000.1	protein_coding	c.70T>C
1B_563294793	A	G	splice_region_variant&intron_variant	LOW	TraesCS1B02G336400	TraesCS1B02G336400.1	protein_coding	c.1586+3A>G
1B_563294806	C	A	intron_variant	MODIFIER	TraesCS1B02G336400	TraesCS1B02G336400.1	protein_coding	c.1586+16C>A
1B_563294808	T	A	intron_variant	MODIFIER	TraesCS1B02G336400	TraesCS1B02G336400.1	protein_coding	c.1586+18T>A
1B_563294818	T	G	intron_variant	MODIFIER	TraesCS1B02G336400	TraesCS1B02G336400.1	protein_coding	c.1586+28T>G
1B_564918656	A	G	splice_region_variant&intron_variant	LOW	TraesCS1B02G337500	TraesCS1B02G337500.1	protein_coding	c.327-3T>C
1B_565660187	C	G	synonymous_variant	LOW	TraesCS1B02G337800	TraesCS1B02G337800.2	protein_coding	c.57C>G
1B_565660208	T	C	synonymous_variant	LOW	TraesCS1B02G337800	TraesCS1B02G337800.2	protein_coding	c.78T>C
1B_565660217	C	T	synonymous_variant	LOW	TraesCS1B02G337800	TraesCS1B02G337800.2	protein_coding	c.87C>T
1B_568521806	A	G	5_prime_UTR_variant	MODIFIER	TraesCS1B02G340300	TraesCS1B02G340300.2	protein_coding	c.-63A>G
1B_568521824	G	C	5_prime_UTR_variant	MODIFIER	TraesCS1B02G340300	TraesCS1B02G340300.2	protein_coding	c.-45G>C
1B_568521843	T	C	5_prime_UTR_variant	MODIFIER	TraesCS1B02G340300	TraesCS1B02G340300.2	protein_coding	c.-26T>C
1B_568521872	T	C	synonymous_variant	LOW	TraesCS1B02G340300	TraesCS1B02G340300.2	protein_coding	c.4T>C
1B_568521919	C	G	synonymous_variant	LOW	TraesCS1B02G340300	TraesCS1B02G340300.2	protein_coding	c.51C>G
1B_568521925	C	G	synonymous_variant	LOW	TraesCS1B02G340300	TraesCS1B02G340300.2	protein_coding	c.57C>G
1B_568521931	C	T	synonymous_variant	LOW	TraesCS1B02G340300	TraesCS1B02G340300.2	protein_coding	c.63C>T
1B_568530922	T	G	intron_variant	MODIFIER	TraesCS1B02G340400	TraesCS1B02G340400.1	protein_coding	c.1644+88T>G
1B_568530923	T	G	intron_variant	MODIFIER	TraesCS1B02G340400	TraesCS1B02G340400.1	protein_coding	c.1644+89T>G
1B_568530926	G	T	intron_variant	MODIFIER	TraesCS1B02G340400	TraesCS1B02G340400.1	protein_coding	c.1644+92G>T
1B_568571946	C	G	synonymous_variant	LOW	TraesCS1B02G340600	TraesCS1B02G340600.1	protein_coding	c.66G>C
1B_568972533	C	G	synonymous_variant	LOW	TraesCS1B02G341100	TraesCS1B02G341100.1	protein_coding	c.72G>C
1B_572310281	G	A	synonymous_variant	LOW	TraesCS1B02G344000	TraesCS1B02G344000.1	protein_coding	c.97C>T
1B_572676288	G	T	splice_donor_variant&intron_variant	HIGH	TraesCS1B02G344300	TraesCS1B02G344300.1	protein_coding	c.1459+1G>T
1B_573573987	C	T	missense_variant	MODERATE	TraesCS1B02G345300	TraesCS1B02G345300.1	protein_coding	c.152G>A
1B_583442853	C	G	synonymous_variant	LOW	TraesCS1B02G352700	TraesCS1B02G352700.1	protein_coding	c.2328G>C
1B_583450738	T	G	synonymous_variant	LOW	TraesCS1B02G352700	TraesCS1B02G352700.1	protein_coding	c.69A>C
1B_583450780	C	T	synonymous_variant	LOW	TraesCS1B02G352700	TraesCS1B02G352700.1	protein_coding	c.27G>A
1B_583450788	T	G	missense_variant	MODERATE	TraesCS1B02G352700	TraesCS1B02G352700.1	protein_coding	c.19A>C
1B_583687460	T	C	downstream_gene_variant	MODIFIER	TraesCS1B02G353400	TraesCS1B02G353400.1	protein_coding	c.*2348T>C
1B_584114447	A	G	intron_variant	MODIFIER	TraesCS1B02G354200	TraesCS1B02G354200.2	protein_coding	c.310-12T>C
1B_584114466	T	C	intron_variant	MODIFIER	TraesCS1B02G354200	TraesCS1B02G354200.2	protein_coding	c.310-31A>G
1B_584114468	A	C	intron_variant	MODIFIER	TraesCS1B02G354200	TraesCS1B02G354200.2	protein_coding	c.310-33T>G
1B_584575612	A	G	missense_variant	MODERATE	TraesCS1B02G354800	TraesCS1B02G354800.1	protein_coding	c.442A>G
1B_584575618	C	G	missense_variant	MODERATE	TraesCS1B02G354800	TraesCS1B02G354800.1	protein_coding	c.448C>G
1B_584575638	C	T	synonymous_variant	LOW	TraesCS1B02G354800	TraesCS1B02G354800.1	protein_coding	c.468C>T
1B_584575653	A	C	synonymous_variant	LOW	TraesCS1B02G354800	TraesCS1B02G354800.1	protein_coding	c.483A>C
1B_585069296	A	T	missense_variant	MODERATE	TraesCS1B02G355600	TraesCS1B02G355600.1	protein_coding	c.274A>T
1B_586289453	G	C	5_prime_UTR_variant	MODIFIER	TraesCS1B02G356900	TraesCS1B02G356900.1	protein_coding	c.-4G>C
1B_586289470	C	T	missense_variant	MODERATE	TraesCS1B02G356900	TraesCS1B02G356900.1	protein_coding	c.14C>T
1B_586289481	T	C	missense_variant	MODERATE	TraesCS1B02G356900	TraesCS1B02G356900.1	protein_coding	c.25T>C
1B_586300970	C	T	synonymous_variant	LOW	TraesCS1B02G357000	TraesCS1B02G357000.1	protein_coding	c.997C>T
1B_586302177	A	C	missense_variant	MODERATE	TraesCS1B02G357000	TraesCS1B02G357000.1	protein_coding	c.1468A>C
1B_587504412	A	G	upstream_gene_variant	MODIFIER	TraesCS1B02G357600	TraesCS1B02G357600.1	protein_coding	c.-3114T>C
1B_587515574	A	G	upstream_gene_variant	MODIFIER	TraesCS1B02G357700	TraesCS1B02G357700.1	protein_coding	c.-4384A>G
1B_587515579	T	C	upstream_gene_variant	MODIFIER	TraesCS1B02G357700	TraesCS1B02G357700.1	protein_coding	c.-4379T>C
1B_591113993	C	T	synonymous_variant	LOW	TraesCS1B02G362200	TraesCS1B02G362200.1	protein_coding	c.1077G>A
1B_591439654	G	A	synonymous_variant	LOW	TraesCS1B02G363000	TraesCS1B02G363000.1	protein_coding	c.400C>T
1B_591439670	C	T	synonymous_variant	LOW	TraesCS1B02G363000	TraesCS1B02G363000.1	protein_coding	c.384G>A
1B_591439671	T	C	missense_variant	MODERATE	TraesCS1B02G363000	TraesCS1B02G363000.1	protein_coding	c.383A>G
1B_591439682	C	G	missense_variant	MODERATE	TraesCS1B02G363000	TraesCS1B02G363000.1	protein_coding	c.372G>C
1B_591439683	A	G	missense_variant	MODERATE	TraesCS1B02G363000	TraesCS1B02G363000.1	protein_coding	c.371T>C
1B_591451865	A	T	splice_region_variant&intron_variant	LOW	TraesCS1B02G363100	TraesCS1B02G363100.1	protein_coding	c.-6-8T>A
1B_592638398	G	C	3_prime_UTR_variant	MODIFIER	TraesCS1B02G363700	TraesCS1B02G363700.1	protein_coding	c.*22C>G
1B_597801887	A	G	missense_variant&splice_region_variant	MODERATE	TraesCS1B02G367100	TraesCS1B02G367100.1	protein_coding	c.712A>G
1B_604548854	G	C	5_prime_UTR_variant	MODIFIER	TraesCS1B02G374100	TraesCS1B02G374100.2	protein_coding	c.-59G>C
1B_605006541	T	C	missense_variant	MODERATE	TraesCS1B02G374500	TraesCS1B02G374500.1	protein_coding	c.166A>G
1B_607137627	G	C	5_prime_UTR_variant	MODIFIER	TraesCS1B02G376100	TraesCS1B02G376100.1	protein_coding	c.-5C>G
1B_607137642	C	G	5_prime_UTR_variant	MODIFIER	TraesCS1B02G376100	TraesCS1B02G376100.1	protein_coding	c.-20G>C
1B_607316775	C	G	upstream_gene_variant	MODIFIER	TraesCS1B02G376200	TraesCS1B02G376200.1	protein_coding	c.-20G>C
1B_609304089	G	T	synonymous_variant	LOW	TraesCS1B02G377300	TraesCS1B02G377300.1	protein_coding	c.132G>T
1B_609304098	G	A	synonymous_variant	LOW	TraesCS1B02G377300	TraesCS1B02G377300.1	protein_coding	c.141G>A
1B_609307599	G	A	synonymous_variant	LOW	TraesCS1B02G377300	TraesCS1B02G377300.1	protein_coding	c.255G>A
1B_609307639	C	G	missense_variant	MODERATE	TraesCS1B02G377300	TraesCS1B02G377300.1	protein_coding	c.295C>G
1B_610165523	T	G	missense_variant	MODERATE	TraesCS1B02G377800	TraesCS1B02G377800.1	protein_coding	c.1086A>C
1B_611133578	A	G	downstream_gene_variant	MODIFIER	TraesCS1B02G378700	TraesCS1B02G378700.1	protein_coding	c.*1685A>G
1B_611929775	A	G	missense_variant&splice_region_variant	MODERATE	TraesCS1B02G379200	TraesCS1B02G379200.1	protein_coding	c.122T>C
1B_613233317	C	T	splice_acceptor_variant&intron_variant	HIGH	TraesCS1B02G380300	TraesCS1B02G380300.1	protein_coding	c.514-1G>A
1B_613422159	T	C	missense_variant	MODERATE	TraesCS1B02G381000	TraesCS1B02G381000.1	protein_coding	c.1267A>G
1B_613422463	G	A	splice_region_variant&synonymous_variant	LOW	TraesCS1B02G381000	TraesCS1B02G381000.1	protein_coding	c.1059C>T
1B_613422501	C	G	upstream_gene_variant	MODIFIER	TraesCS1B02G380900	TraesCS1B02G380900.1	protein_coding	c.-3078G>C
1B_613422503	T	C	upstream_gene_variant	MODIFIER	TraesCS1B02G380900	TraesCS1B02G380900.1	protein_coding	c.-3080A>G
1B_613423233	T	C	missense_variant&splice_region_variant	MODERATE	TraesCS1B02G381000	TraesCS1B02G381000.1	protein_coding	c.791A>G
1B_613423237	G	T	splice_region_variant&intron_variant	LOW	TraesCS1B02G381000	TraesCS1B02G381000.1	protein_coding	c.790-3C>A
1B_613423239	A	T	splice_region_variant&intron_variant	LOW	TraesCS1B02G381000	TraesCS1B02G381000.1	protein_coding	c.790-5T>A
1B_613423243	T	G	upstream_gene_variant	MODIFIER	TraesCS1B02G380900	TraesCS1B02G380900.1	protein_coding	c.-3820A>C
1B_614446192	T	C	splice_acceptor_variant&intron_variant	HIGH	TraesCS1B02G381900	TraesCS1B02G381900.1	protein_coding	c.89-2A>G
1B_615112418	G	T	missense_variant	MODERATE	TraesCS1B02G383200	TraesCS1B02G383200.1	protein_coding	c.369C>A
1B_620900499	G	C	synonymous_variant	LOW	TraesCS1B02G386600	TraesCS1B02G386600.1	protein_coding	c.390G>C
1B_621059940	G	A	3_prime_UTR_variant	MODIFIER	TraesCS1B02G386700	TraesCS1B02G386700.1	protein_coding	c.*134G>A
1B_621269949	A	T	missense_variant	MODERATE	TraesCS1B02G387000	TraesCS1B02G387000.1	protein_coding	c.351A>T
1B_622467455	G	T	synonymous_variant	LOW	TraesCS1B02G388700	TraesCS1B02G388700.1	protein_coding	c.843C>A
1B_622467930	A	C	missense_variant&splice_region_variant	MODERATE	TraesCS1B02G388700	TraesCS1B02G388700.1	protein_coding	c.587T>G
1B_622476324	T	C	missense_variant	MODERATE	TraesCS1B02G388800	TraesCS1B02G388800.1	protein_coding	c.1354A>G
1B_622478185	A	C	splice_donor_variant&intron_variant	HIGH	TraesCS1B02G388800	TraesCS1B02G388800.1	protein_coding	c.1332+2T>G
1B_622482223	C	G	missense_variant	MODERATE	TraesCS1B02G388800	TraesCS1B02G388800.1	protein_coding	c.169G>C
1B_624734142	A	G	downstream_gene_variant	MODIFIER	TraesCS1B02G391400	TraesCS1B02G391400.1	protein_coding	c.*3038A>G
1B_625570378	G	A	missense_variant&splice_region_variant	MODERATE	TraesCS1B02G392400	TraesCS1B02G392400.1	protein_coding	c.548C>T
1B_625570383	G	C	splice_region_variant&intron_variant	LOW	TraesCS1B02G392400	TraesCS1B02G392400.1	protein_coding	c.546-3C>G
1B_625570385	C	T	splice_region_variant&intron_variant	LOW	TraesCS1B02G392400	TraesCS1B02G392400.1	protein_coding	c.546-5G>A
1B_626071237	G	T	upstream_gene_variant	MODIFIER	TraesCS1B02G392800	TraesCS1B02G392800.1	protein_coding	c.-1580C>A
1B_628518659	G	C	synonymous_variant	LOW	TraesCS1B02G396800	TraesCS1B02G396800.2	protein_coding	c.18C>G
1B_629940764	C	G	missense_variant&splice_region_variant	MODERATE	TraesCS1B02G398800	TraesCS1B02G398800.1	protein_coding	c.894G>C
1B_633137623	A	C	upstream_gene_variant	MODIFIER	TraesCS1B02G403500	TraesCS1B02G403500.1	protein_coding	c.-4237T>G
1B_633137663	T	C	upstream_gene_variant	MODIFIER	TraesCS1B02G403500	TraesCS1B02G403500.1	protein_coding	c.-4277A>G
1B_633138364	A	G	splice_region_variant&intron_variant	LOW	TraesCS1B02G403700	TraesCS1B02G403700.1	protein_coding	c.90-6T>C
1B_637544913	A	T	splice_acceptor_variant&intron_variant	HIGH	TraesCS1B02G411000	TraesCS1B02G411000.1	protein_coding	c.239-2A>T
1B_637597207	A	T	downstream_gene_variant	MODIFIER	TraesCS1B02G411100	TraesCS1B02G411100.1	protein_coding	c.*1940A>T
1B_637599359	C	A	downstream_gene_variant	MODIFIER	TraesCS1B02G411100	TraesCS1B02G411100.1	protein_coding	c.*4092C>A
1B_637820792	G	A	downstream_gene_variant	MODIFIER	TraesCS1B02G411600	TraesCS1B02G411600.1	protein_coding	c.*3513G>A
1B_637820801	A	G	downstream_gene_variant	MODIFIER	TraesCS1B02G411600	TraesCS1B02G411600.1	protein_coding	c.*3522A>G
1B_637820815	A	G	downstream_gene_variant	MODIFIER	TraesCS1B02G411600	TraesCS1B02G411600.1	protein_coding	c.*3536A>G
1B_637820828	G	C	downstream_gene_variant	MODIFIER	TraesCS1B02G411600	TraesCS1B02G411600.1	protein_coding	c.*3549G>C
1B_637829463	A	C	splice_donor_variant&intron_variant	HIGH	TraesCS1B02G411700	TraesCS1B02G411700.3	protein_coding	c.984+2T>G
1B_637831947	A	G	missense_variant	MODERATE	TraesCS1B02G411700	TraesCS1B02G411700.3	protein_coding	c.305T>C
1B_638930860	C	T	synonymous_variant	LOW	TraesCS1B02G413700	TraesCS1B02G413700.1	protein_coding	c.147C>T
1B_638930869	T	G	splice_region_variant&intron_variant	LOW	TraesCS1B02G413700	TraesCS1B02G413700.1	protein_coding	c.150+6T>G
1B_638930871	T	A	splice_region_variant&intron_variant	LOW	TraesCS1B02G413700	TraesCS1B02G413700.1	protein_coding	c.150+8T>A
1B_638932223	T	A	upstream_gene_variant	MODIFIER	TraesCS1B02G413800	TraesCS1B02G413800.1	protein_coding	c.-2023T>A
1B_638932224	T	A	upstream_gene_variant	MODIFIER	TraesCS1B02G413800	TraesCS1B02G413800.1	protein_coding	c.-2022T>A
1B_638932225	T	A	upstream_gene_variant	MODIFIER	TraesCS1B02G413800	TraesCS1B02G413800.1	protein_coding	c.-2021T>A
1B_639425776	C	T	upstream_gene_variant	MODIFIER	TraesCS1B02G414400	TraesCS1B02G414400.1	protein_coding	c.-2048C>T
1B_643095928	A	C	intron_variant	MODIFIER	TraesCS1B02G419800	TraesCS1B02G419800.1	protein_coding	c.2841+19T>G
1B_645512345	G	T	missense_variant	MODERATE	TraesCS1B02G422400	TraesCS1B02G422400.1	protein_coding	c.350G>T
1B_646167814	T	C	splice_acceptor_variant&intron_variant	HIGH	TraesCS1B02G423500	TraesCS1B02G423500.1	protein_coding	c.585-2A>G
1B_646167819	A	C	splice_region_variant&intron_variant	LOW	TraesCS1B02G423500	TraesCS1B02G423500.1	protein_coding	c.585-7T>G
1B_649369632	T	A	downstream_gene_variant	MODIFIER	TraesCS1B02G424900	TraesCS1B02G424900.1	protein_coding	c.*241T>A
1B_649369633	T	A	downstream_gene_variant	MODIFIER	TraesCS1B02G424900	TraesCS1B02G424900.1	protein_coding	c.*242T>A
1B_651561063	A	G	upstream_gene_variant	MODIFIER	TraesCS1B02G425700	TraesCS1B02G425700.1	protein_coding	c.-2923T>C
1B_651561087	C	G	upstream_gene_variant	MODIFIER	TraesCS1B02G425700	TraesCS1B02G425700.1	protein_coding	c.-2947G>C
1B_655784361	C	A	synonymous_variant	LOW	TraesCS1B02G431400	TraesCS1B02G431400.1	protein_coding	c.69G>T
1B_655845933	A	C	5_prime_UTR_variant	MODIFIER	TraesCS1B02G431500	TraesCS1B02G431500.1	protein_coding	c.-66A>C
1B_655846055	T	A	intron_variant	MODIFIER	TraesCS1B02G431500	TraesCS1B02G431500.1	protein_coding	c.-2+58T>A
1B_655848087	A	T	missense_variant	MODERATE	TraesCS1B02G431500	TraesCS1B02G431500.1	protein_coding	c.413A>T
1B_655848096	T	C	splice_region_variant&intron_variant	LOW	TraesCS1B02G431500	TraesCS1B02G431500.1	protein_coding	c.416+6T>C
1B_657173399	C	A	splice_acceptor_variant&intron_variant	HIGH	TraesCS1B02G432300	TraesCS1B02G432300.1	protein_coding	c.382-1G>T
1B_657173402	C	T	splice_region_variant&intron_variant	LOW	TraesCS1B02G432300	TraesCS1B02G432300.1	protein_coding	c.382-4G>A
1B_658527434	T	C	intron_variant	MODIFIER	TraesCS1B02G434000	TraesCS1B02G434000.1	protein_coding	c.415+17T>C
1B_658713177	A	T	intron_variant	MODIFIER	TraesCS1B02G434100	TraesCS1B02G434100.2	protein_coding	c.1488-61T>A
1B_658713186	T	C	intron_variant	MODIFIER	TraesCS1B02G434100	TraesCS1B02G434100.2	protein_coding	c.1488-70A>G
1B_658713203	C	G	intron_variant	MODIFIER	TraesCS1B02G434100	TraesCS1B02G434100.2	protein_coding	c.1487+71G>C
1B_658713218	A	G	intron_variant	MODIFIER	TraesCS1B02G434100	TraesCS1B02G434100.2	protein_coding	c.1487+56T>C
1B_658713256	T	G	intron_variant	MODIFIER	TraesCS1B02G434100	TraesCS1B02G434100.2	protein_coding	c.1487+18A>C
1B_658713263	T	G	intron_variant	MODIFIER	TraesCS1B02G434100	TraesCS1B02G434100.2	protein_coding	c.1487+11A>C
1B_658713273	C	G	splice_donor_variant&intron_variant	HIGH	TraesCS1B02G434100	TraesCS1B02G434100.2	protein_coding	c.1487+1G>C
1B_658918124	G	A	splice_donor_variant&intron_variant	HIGH	TraesCS1B02G434500	TraesCS1B02G434500.1	protein_coding	c.1364+1G>A
1B_661561422	C	T	synonymous_variant	LOW	TraesCS1B02G439900	TraesCS1B02G439900.1	protein_coding	c.618C>T
1B_662549503	C	A	downstream_gene_variant	MODIFIER	TraesCS1B02G441500	TraesCS1B02G441500.1	protein_coding	c.*3335C>A
1B_662549506	C	T	downstream_gene_variant	MODIFIER	TraesCS1B02G441500	TraesCS1B02G441500.1	protein_coding	c.*3338C>T
1B_662549524	T	C	downstream_gene_variant	MODIFIER	TraesCS1B02G441500	TraesCS1B02G441500.1	protein_coding	c.*3356T>C
1B_662911507	G	C	missense_variant	MODERATE	TraesCS1B02G442300	TraesCS1B02G442300.1	protein_coding	c.618C>G
1B_662911880	T	A	missense_variant	MODERATE	TraesCS1B02G442300	TraesCS1B02G442300.1	protein_coding	c.494A>T
1B_662913019	T	C	upstream_gene_variant	MODIFIER	TraesCS1B02G442300	TraesCS1B02G442300.1	protein_coding	c.-59A>G
1B_666815464	T	A	stop_gained	HIGH	TraesCS1B02G446700	TraesCS1B02G446700.1	protein_coding	c.850A>T
1B_667492742	G	C	downstream_gene_variant	MODIFIER	TraesCS1B02G448000	TraesCS1B02G448000.1	protein_coding	c.*2393G>C
1B_667679432	C	G	missense_variant&splice_region_variant	MODERATE	TraesCS1B02G448300	TraesCS1B02G448300.1	protein_coding	c.980G>C
1B_667679434	T	A	splice_acceptor_variant&intron_variant	HIGH	TraesCS1B02G448300	TraesCS1B02G448300.1	protein_coding	c.980-2A>T
1B_667679436	T	C	splice_region_variant&intron_variant	LOW	TraesCS1B02G448300	TraesCS1B02G448300.1	protein_coding	c.980-4A>G
1B_667680770	C	A	splice_acceptor_variant&intron_variant	HIGH	TraesCS1B02G448300	TraesCS1B02G448300.1	protein_coding	c.514-1G>T
1B_667680774	T	C	splice_region_variant&intron_variant	LOW	TraesCS1B02G448300	TraesCS1B02G448300.1	protein_coding	c.514-5A>G
1B_668126259	G	C	missense_variant	MODERATE	TraesCS1B02G449600	TraesCS1B02G449600.1	protein_coding	c.4591G>C
1B_668132486	G	C	5_prime_UTR_variant	MODIFIER	TraesCS1B02G449700	TraesCS1B02G449700.2	protein_coding	c.-14C>G
1B_668654326	C	T	splice_region_variant&synonymous_variant	LOW	TraesCS1B02G450400	TraesCS1B02G450400.3	protein_coding	c.1854C>T
1B_668654542	G	A	splice_donor_variant&intron_variant	HIGH	TraesCS1B02G450400	TraesCS1B02G450400.1	protein_coding	c.1741+1G>A
1B_668760200	C	T	synonymous_variant	LOW	TraesCS1B02G450700	TraesCS1B02G450700.1	protein_coding	c.1080C>T
1B_668760205	G	A	splice_donor_variant&intron_variant	HIGH	TraesCS1B02G450700	TraesCS1B02G450700.1	protein_coding	c.1084+1G>A
1B_673741914	A	C	missense_variant	MODERATE	TraesCS1B02G459600	TraesCS1B02G459600.2	protein_coding	c.206A>C
1B_678047714	A	T	stop_gained&splice_region_variant	HIGH	TraesCS1B02G468700	TraesCS1B02G468700.1	protein_coding	c.691A>T
1B_680865325	G	T	missense_variant	MODERATE	TraesCS1B02G472500	TraesCS1B02G472500.1	protein_coding	c.2972G>T
1B_685291031	A	C	missense_variant	MODERATE	TraesCS1B02G476600	TraesCS1B02G476600.1	protein_coding	c.378T>G
1B_686753824	A	T	upstream_gene_variant	MODIFIER	TraesCS1B02G478200	TraesCS1B02G478200.1	protein_coding	c.-1822A>T
1B_686753828	A	T	upstream_gene_variant	MODIFIER	TraesCS1B02G478200	TraesCS1B02G478200.1	protein_coding	c.-1818A>T
1B_686753831	A	C	upstream_gene_variant	MODIFIER	TraesCS1B02G478200	TraesCS1B02G478200.1	protein_coding	c.-1815A>C
1B_686754086	G	C	upstream_gene_variant	MODIFIER	TraesCS1B02G478200	TraesCS1B02G478200.1	protein_coding	c.-1560G>C
1B_686754278	T	G	upstream_gene_variant	MODIFIER	TraesCS1B02G478200	TraesCS1B02G478200.1	protein_coding	c.-1368T>G
1B_686841567	A	G	synonymous_variant	LOW	TraesCS1B02G478400	TraesCS1B02G478400.1	protein_coding	c.366A>G
1B_686842999	A	C	missense_variant	MODERATE	TraesCS1B02G478400	TraesCS1B02G478400.1	protein_coding	c.698A>C
1B_686843016	T	C	splice_region_variant&intron_variant	LOW	TraesCS1B02G478400	TraesCS1B02G478400.1	protein_coding	c.711+4T>C
1B_686933852	C	A	splice_region_variant&intron_variant	LOW	TraesCS1B02G478800	TraesCS1B02G478800.1	protein_coding	c.343-7G>T
1B_687090744	A	G	intron_variant	MODIFIER	TraesCS1B02G479100	TraesCS1B02G479100.2	protein_coding	c.373-36T>C
1B_687090753	A	G	intron_variant	MODIFIER	TraesCS1B02G479100	TraesCS1B02G479100.2	protein_coding	c.373-45T>C
1B_687090755	C	T	intron_variant	MODIFIER	TraesCS1B02G479100	TraesCS1B02G479100.2	protein_coding	c.373-47G>A
1B_687090758	A	C	intron_variant	MODIFIER	TraesCS1B02G479100	TraesCS1B02G479100.2	protein_coding	c.373-50T>G
1B_687135217	G	A	missense_variant	MODERATE	TraesCS1B02G479200	TraesCS1B02G479200.2	protein_coding	c.859G>A
1B_687718213	T	G	downstream_gene_variant	MODIFIER	TraesCS1B02G480200	TraesCS1B02G480200.1	protein_coding	c.*2420A>C
1B_688231819	C	T	downstream_gene_variant	MODIFIER	TraesCS1B02G480500	TraesCS1B02G480500.2	protein_coding	c.*4530G>A
1B_689555687	A	G	synonymous_variant	LOW	TraesCS1B02G481300	TraesCS1B02G481300.1	protein_coding	c.654T>C
1D_568972	C	A	synonymous_variant	LOW	TraesCS1D02G002400	TraesCS1D02G002400.3	protein_coding	c.102C>A
1D_568999	C	G	synonymous_variant	LOW	TraesCS1D02G002400	TraesCS1D02G002400.3	protein_coding	c.129C>G
1D_569017	C	A	synonymous_variant	LOW	TraesCS1D02G002400	TraesCS1D02G002400.3	protein_coding	c.147C>A
1D_569021	G	A	missense_variant	MODERATE	TraesCS1D02G002400	TraesCS1D02G002400.3	protein_coding	c.151G>A
1D_569022	C	A	missense_variant	MODERATE	TraesCS1D02G002400	TraesCS1D02G002400.3	protein_coding	c.152C>A
1D_569203	G	C	synonymous_variant	LOW	TraesCS1D02G002400	TraesCS1D02G002400.3	protein_coding	c.333G>C
1D_569212	C	G	synonymous_variant	LOW	TraesCS1D02G002400	TraesCS1D02G002400.3	protein_coding	c.342C>G
1D_569216	A	G	missense_variant	MODERATE	TraesCS1D02G002400	TraesCS1D02G002400.3	protein_coding	c.346A>G
1D_572207	G	C	missense_variant	MODERATE	TraesCS1D02G002400	TraesCS1D02G002400.3	protein_coding	c.998G>C
1D_2089801	C	T	synonymous_variant	LOW	TraesCS1D02G004100	TraesCS1D02G004100.3	protein_coding	c.858C>T
1D_2094993	T	A	downstream_gene_variant	MODIFIER	TraesCS1D02G004100	TraesCS1D02G004100.3	protein_coding	c.*506T>A
1D_2094996	T	A	downstream_gene_variant	MODIFIER	TraesCS1D02G004100	TraesCS1D02G004100.3	protein_coding	c.*509T>A
1D_2097640	G	C	upstream_gene_variant	MODIFIER	TraesCS1D02G004200	TraesCS1D02G004200.2	protein_coding	c.-4262G>C
1D_2097643	T	C	upstream_gene_variant	MODIFIER	TraesCS1D02G004200	TraesCS1D02G004200.2	protein_coding	c.-4259T>C
1D_2097660	C	T	upstream_gene_variant	MODIFIER	TraesCS1D02G004200	TraesCS1D02G004200.2	protein_coding	c.-4242C>T
1D_2120383	C	T	missense_variant	MODERATE	TraesCS1D02G004500	TraesCS1D02G004500.1	protein_coding	c.434G>A
1D_5405807	C	G	splice_region_variant&intron_variant	LOW	TraesCS1D02G010000	TraesCS1D02G010000.2	protein_coding	c.637-4G>C
1D_5405809	C	T	splice_region_variant&intron_variant	LOW	TraesCS1D02G010000	TraesCS1D02G010000.2	protein_coding	c.637-6G>A
1D_5405847	C	G	intron_variant	MODIFIER	TraesCS1D02G010000	TraesCS1D02G010000.2	protein_coding	c.637-44G>C
1D_5405870	G	C	intron_variant	MODIFIER	TraesCS1D02G010000	TraesCS1D02G010000.2	protein_coding	c.637-67C>G
1D_5405877	C	T	intron_variant	MODIFIER	TraesCS1D02G010000	TraesCS1D02G010000.2	protein_coding	c.637-74G>A
1D_5405878	A	T	intron_variant	MODIFIER	TraesCS1D02G010000	TraesCS1D02G010000.2	protein_coding	c.637-75T>A
1D_5405879	A	T	intron_variant	MODIFIER	TraesCS1D02G010000	TraesCS1D02G010000.2	protein_coding	c.637-76T>A
1D_5405881	A	G	intron_variant	MODIFIER	TraesCS1D02G010000	TraesCS1D02G010000.2	protein_coding	c.637-78T>C
1D_5426902	G	A	missense_variant	MODERATE	TraesCS1D02G010200	TraesCS1D02G010200.1	protein_coding	c.956C>T
1D_5426911	A	G	splice_region_variant&intron_variant	LOW	TraesCS1D02G010200	TraesCS1D02G010200.1	protein_coding	c.952-5T>C
1D_7475279	G	A	missense_variant	MODERATE	TraesCS1D02G016500	TraesCS1D02G016500.2	protein_coding	c.809C>T
1D_7475285	T	A	splice_acceptor_variant&intron_variant	HIGH	TraesCS1D02G016500	TraesCS1D02G016500.2	protein_coding	c.805-2A>T
1D_7475287	C	G	splice_region_variant&intron_variant	LOW	TraesCS1D02G016500	TraesCS1D02G016500.2	protein_coding	c.805-4G>C
1D_7475294	A	T	intron_variant	MODIFIER	TraesCS1D02G016500	TraesCS1D02G016500.2	protein_coding	c.805-11T>A
1D_7913966	A	T	downstream_gene_variant	MODIFIER	TraesCS1D02G018300	TraesCS1D02G018300.1	protein_coding	c.*5218T>A
1D_7915265	G	T	splice_region_variant&intron_variant	LOW	TraesCS1D02G018200	TraesCS1D02G018200.1	protein_coding	c.391-3C>A
1D_7915273	A	C	downstream_gene_variant	MODIFIER	TraesCS1D02G018300	TraesCS1D02G018300.1	protein_coding	c.*3911T>G
1D_7915285	A	G	downstream_gene_variant	MODIFIER	TraesCS1D02G018300	TraesCS1D02G018300.1	protein_coding	c.*3899T>C
1D_7921194	A	C	missense_variant	MODERATE	TraesCS1D02G018300	TraesCS1D02G018300.1	protein_coding	c.191T>G
1D_7921280	C	G	synonymous_variant	LOW	TraesCS1D02G018300	TraesCS1D02G018300.1	protein_coding	c.105G>C
1D_7921391	C	G	synonymous_variant	LOW	TraesCS1D02G018300	TraesCS1D02G018300.1	protein_coding	c.63G>C
1D_7921403	A	G	synonymous_variant	LOW	TraesCS1D02G018300	TraesCS1D02G018300.1	protein_coding	c.51T>C
1D_9764786	A	T	splice_region_variant&intron_variant	LOW	TraesCS1D02G022900	TraesCS1D02G022900.1	protein_coding	c.2853+3A>T
1D_9764787	C	G	splice_region_variant&intron_variant	LOW	TraesCS1D02G022900	TraesCS1D02G022900.1	protein_coding	c.2853+4C>G
1D_9764789	T	G	splice_region_variant&intron_variant	LOW	TraesCS1D02G022900	TraesCS1D02G022900.1	protein_coding	c.2853+6T>G
1D_10266940	G	A	synonymous_variant	LOW	TraesCS1D02G024400	TraesCS1D02G024400.2	protein_coding	c.511C>T
1D_10266999	C	A	missense_variant	MODERATE	TraesCS1D02G024400	TraesCS1D02G024400.2	protein_coding	c.452G>T
1D_10267006	G	C	missense_variant	MODERATE	TraesCS1D02G024400	TraesCS1D02G024400.2	protein_coding	c.445C>G
1D_10267022	A	C	synonymous_variant	LOW	TraesCS1D02G024400	TraesCS1D02G024400.2	protein_coding	c.429T>G
1D_11547111	A	T	missense_variant	MODERATE	TraesCS1D02G029400	TraesCS1D02G029400.1	protein_coding	c.1663T>A
1D_11655657	A	G	3_prime_UTR_variant	MODIFIER	TraesCS1D02G029900	TraesCS1D02G029900.1	protein_coding	c.*1743T>C
1D_11656722	G	T	splice_region_variant&intron_variant	LOW	TraesCS1D02G029900	TraesCS1D02G029900.1	protein_coding	c.*1043-3C>A
1D_14486021	T	G	synonymous_variant	LOW	TraesCS1D02G034200	TraesCS1D02G034200.1	protein_coding	c.378A>C
1D_14486024	G	T	synonymous_variant	LOW	TraesCS1D02G034200	TraesCS1D02G034200.1	protein_coding	c.375C>A
1D_15306925	A	T	upstream_gene_variant	MODIFIER	ENSRNA050010481	ENSRNA050010481-T1	protein_coding	c.-975A>T
1D_15306936	G	A	upstream_gene_variant	MODIFIER	ENSRNA050010481	ENSRNA050010481-T1	protein_coding	c.-964G>A
1D_15306937	T	A	upstream_gene_variant	MODIFIER	ENSRNA050010481	ENSRNA050010481-T1	protein_coding	c.-963T>A
1D_15321811	C	G	synonymous_variant	LOW	TraesCS1D02G034800	TraesCS1D02G034800.1	protein_coding	c.129C>G
1D_19019010	C	T	synonymous_variant	LOW	TraesCS1D02G039400	TraesCS1D02G039400.1	protein_coding	c.1671G>A
1D_19130282	T	C	5_prime_UTR_variant	MODIFIER	TraesCS1D02G039600	TraesCS1D02G039600.1	protein_coding	c.-283A>G
1D_21833801	G	A	upstream_gene_variant	MODIFIER	TraesCS1D02G042900	TraesCS1D02G042900.1	protein_coding	c.-1311C>T
1D_21833803	A	G	upstream_gene_variant	MODIFIER	TraesCS1D02G042900	TraesCS1D02G042900.1	protein_coding	c.-1313T>C
1D_21833809	A	G	upstream_gene_variant	MODIFIER	TraesCS1D02G042900	TraesCS1D02G042900.1	protein_coding	c.-1319T>C
1D_24535446	C	T	synonymous_variant	LOW	TraesCS1D02G045100	TraesCS1D02G045100.1	protein_coding	c.282C>T
1D_24779168	T	G	5_prime_UTR_variant	MODIFIER	TraesCS1D02G045400	TraesCS1D02G045400.1	protein_coding	c.-42T>G
1D_24779185	T	C	5_prime_UTR_variant	MODIFIER	TraesCS1D02G045400	TraesCS1D02G045400.1	protein_coding	c.-25T>C
1D_24779199	A	G	5_prime_UTR_premature_start_codon_gain_variant	LOW	TraesCS1D02G045400	TraesCS1D02G045400.1	protein_coding	c.-11A>G
1D_25729433	A	G	missense_variant&splice_region_variant	MODERATE	TraesCS1D02G046000	TraesCS1D02G046000.2	protein_coding	c.2204T>C
1D_28504611	C	A	missense_variant	MODERATE	TraesCS1D02G048700	TraesCS1D02G048700.1	protein_coding	c.1253C>A
1D_30092448	G	C	upstream_gene_variant	MODIFIER	TraesCS1D02G049900	TraesCS1D02G049900.1	protein_coding	c.-3539G>C
1D_30092449	T	G	upstream_gene_variant	MODIFIER	TraesCS1D02G049900	TraesCS1D02G049900.1	protein_coding	c.-3538T>G
1D_30092472	G	A	upstream_gene_variant	MODIFIER	TraesCS1D02G049900	TraesCS1D02G049900.1	protein_coding	c.-3515G>A
1D_30092479	C	G	upstream_gene_variant	MODIFIER	TraesCS1D02G049900	TraesCS1D02G049900.1	protein_coding	c.-3508C>G
1D_38256661	C	T	downstream_gene_variant	MODIFIER	TraesCS1D02G058000	TraesCS1D02G058000.1	protein_coding	c.*1464G>A
1D_38256670	C	G	downstream_gene_variant	MODIFIER	TraesCS1D02G058000	TraesCS1D02G058000.1	protein_coding	c.*1455G>C
1D_45485533	G	A	5_prime_UTR_variant	MODIFIER	TraesCS1D02G064500	TraesCS1D02G064500.1	protein_coding	c.-282G>A
1D_45485595	T	C	5_prime_UTR_variant	MODIFIER	TraesCS1D02G064500	TraesCS1D02G064500.1	protein_coding	c.-220T>C
1D_45485599	T	C	5_prime_UTR_variant	MODIFIER	TraesCS1D02G064500	TraesCS1D02G064500.1	protein_coding	c.-216T>C
1D_45485629	A	G	5_prime_UTR_variant	MODIFIER	TraesCS1D02G064500	TraesCS1D02G064500.1	protein_coding	c.-186A>G
1D_45485630	C	A	5_prime_UTR_variant	MODIFIER	TraesCS1D02G064500	TraesCS1D02G064500.1	protein_coding	c.-185C>A
1D_45485687	C	T	5_prime_UTR_premature_start_codon_gain_variant	LOW	TraesCS1D02G064500	TraesCS1D02G064500.1	protein_coding	c.-128C>T
1D_45485729	G	T	5_prime_UTR_variant	MODIFIER	TraesCS1D02G064500	TraesCS1D02G064500.1	protein_coding	c.-86G>T
1D_45485730	A	C	5_prime_UTR_variant	MODIFIER	TraesCS1D02G064500	TraesCS1D02G064500.1	protein_coding	c.-85A>C
1D_45485747	C	T	5_prime_UTR_variant	MODIFIER	TraesCS1D02G064500	TraesCS1D02G064500.1	protein_coding	c.-68C>T
1D_45485802	G	T	5_prime_UTR_premature_start_codon_gain_variant	LOW	TraesCS1D02G064500	TraesCS1D02G064500.1	protein_coding	c.-13G>T
1D_45485806	C	T	5_prime_UTR_premature_start_codon_gain_variant	LOW	TraesCS1D02G064500	TraesCS1D02G064500.1	protein_coding	c.-9C>T
1D_45485809	G	T	5_prime_UTR_variant	MODIFIER	TraesCS1D02G064500	TraesCS1D02G064500.1	protein_coding	c.-6G>T
1D_49588825	C	G	missense_variant	MODERATE	TraesCS1D02G067800	TraesCS1D02G067800.2	protein_coding	c.1117G>C
1D_52343251	G	A	missense_variant	MODERATE	TraesCS1D02G071800	TraesCS1D02G071800.3	protein_coding	c.902G>A
1D_54905924	T	C	intron_variant	MODIFIER	TraesCS1D02G073500	TraesCS1D02G073500.1	protein_coding	c.742+34T>C
1D_54905925	G	A	intron_variant	MODIFIER	TraesCS1D02G073500	TraesCS1D02G073500.1	protein_coding	c.742+35G>A
1D_56426764	A	G	downstream_gene_variant	MODIFIER	TraesCS1D02G074700	TraesCS1D02G074700.1	protein_coding	c.*1116T>C
1D_56426786	T	C	downstream_gene_variant	MODIFIER	TraesCS1D02G074700	TraesCS1D02G074700.1	protein_coding	c.*1094A>G
1D_56426801	A	T	downstream_gene_variant	MODIFIER	TraesCS1D02G074700	TraesCS1D02G074700.1	protein_coding	c.*1079T>A
1D_56426808	A	G	downstream_gene_variant	MODIFIER	TraesCS1D02G074700	TraesCS1D02G074700.1	protein_coding	c.*1072T>C
1D_56426820	C	T	downstream_gene_variant	MODIFIER	TraesCS1D02G074700	TraesCS1D02G074700.1	protein_coding	c.*1060G>A
1D_56426822	A	C	downstream_gene_variant	MODIFIER	TraesCS1D02G074700	TraesCS1D02G074700.1	protein_coding	c.*1058T>G
1D_56426828	C	T	downstream_gene_variant	MODIFIER	TraesCS1D02G074700	TraesCS1D02G074700.1	protein_coding	c.*1052G>A
1D_56426838	A	C	downstream_gene_variant	MODIFIER	TraesCS1D02G074700	TraesCS1D02G074700.1	protein_coding	c.*1042T>G
1D_56426839	T	C	downstream_gene_variant	MODIFIER	TraesCS1D02G074700	TraesCS1D02G074700.1	protein_coding	c.*1041A>G
1D_56528567	A	T	downstream_gene_variant	MODIFIER	TraesCS1D02G074800	TraesCS1D02G074800.1	protein_coding	c.*256T>A
1D_59950131	T	G	intron_variant	MODIFIER	TraesCS1D02G077900	TraesCS1D02G077900.1	protein_coding	c.3357+14T>G
1D_59950139	C	T	intron_variant	MODIFIER	TraesCS1D02G077900	TraesCS1D02G077900.1	protein_coding	c.3357+22C>T
1D_59950140	G	T	intron_variant	MODIFIER	TraesCS1D02G077900	TraesCS1D02G077900.1	protein_coding	c.3357+23G>T
1D_60285635	T	C	intron_variant	MODIFIER	TraesCS1D02G078500	TraesCS1D02G078500.1	protein_coding	c.349+106T>C
1D_60285639	T	A	intron_variant	MODIFIER	TraesCS1D02G078500	TraesCS1D02G078500.1	protein_coding	c.349+110T>A
1D_60285665	T	G	intron_variant	MODIFIER	TraesCS1D02G078500	TraesCS1D02G078500.1	protein_coding	c.349+136T>G
1D_60285674	A	C	intron_variant	MODIFIER	TraesCS1D02G078500	TraesCS1D02G078500.1	protein_coding	c.349+145A>C
1D_60285730	C	G	intron_variant	MODIFIER	TraesCS1D02G078500	TraesCS1D02G078500.1	protein_coding	c.349+201C>G
1D_63632114	C	T	5_prime_UTR_variant	MODIFIER	TraesCS1D02G081400	TraesCS1D02G081400.3	protein_coding	c.-182C>T
1D_64140187	C	G	missense_variant	MODERATE	TraesCS1D02G082200	TraesCS1D02G082200.1	protein_coding	c.666G>C
1D_64140190	G	T	synonymous_variant	LOW	TraesCS1D02G082200	TraesCS1D02G082200.1	protein_coding	c.663C>A
1D_64140195	T	C	missense_variant	MODERATE	TraesCS1D02G082200	TraesCS1D02G082200.1	protein_coding	c.658A>G
1D_64140196	G	A	synonymous_variant	LOW	TraesCS1D02G082200	TraesCS1D02G082200.1	protein_coding	c.657C>T
1D_64882143	T	C	intron_variant	MODIFIER	TraesCS1D02G082600	TraesCS1D02G082600.1	protein_coding	c.1027-91A>G
1D_64882145	T	G	intron_variant	MODIFIER	TraesCS1D02G082600	TraesCS1D02G082600.1	protein_coding	c.1027-93A>C
1D_64882148	C	G	intron_variant	MODIFIER	TraesCS1D02G082600	TraesCS1D02G082600.1	protein_coding	c.1026+96G>C
1D_64882156	G	C	intron_variant	MODIFIER	TraesCS1D02G082600	TraesCS1D02G082600.1	protein_coding	c.1026+88C>G
1D_69786268	T	C	missense_variant	MODERATE	TraesCS1D02G085400	TraesCS1D02G085400.1	protein_coding	c.2093A>G
1D_70125575	G	A	downstream_gene_variant	MODIFIER	TraesCS1D02G085800	TraesCS1D02G085800.1	protein_coding	c.*4681G>A
1D_71282073	A	T	upstream_gene_variant	MODIFIER	TraesCS1D02G086700	TraesCS1D02G086700.1	protein_coding	c.-2151A>T
1D_73729635	C	A	splice_region_variant&intron_variant	LOW	TraesCS1D02G088300	TraesCS1D02G088300.1	protein_coding	c.1196+3C>A
1D_73729636	T	C	splice_region_variant&intron_variant	LOW	TraesCS1D02G088300	TraesCS1D02G088300.1	protein_coding	c.1196+4T>C
1D_73729639	G	T	splice_region_variant&intron_variant	LOW	TraesCS1D02G088300	TraesCS1D02G088300.1	protein_coding	c.1196+7G>T
1D_73729642	G	C	intron_variant	MODIFIER	TraesCS1D02G088300	TraesCS1D02G088300.1	protein_coding	c.1196+10G>C
1D_73729652	G	T	intron_variant	MODIFIER	TraesCS1D02G088300	TraesCS1D02G088300.1	protein_coding	c.1196+20G>T
1D_73729690	T	A	intron_variant	MODIFIER	TraesCS1D02G088300	TraesCS1D02G088300.1	protein_coding	c.1196+58T>A
1D_73729694	G	C	intron_variant	MODIFIER	TraesCS1D02G088300	TraesCS1D02G088300.1	protein_coding	c.1196+62G>C
1D_74274712	G	C	missense_variant	MODERATE	TraesCS1D02G088800	TraesCS1D02G088800.1	protein_coding	c.1714G>C
1D_74281662	G	A	splice_donor_variant&intron_variant	HIGH	TraesCS1D02G088800	TraesCS1D02G088800.1	protein_coding	c.2811+1G>A
1D_74281667	T	G	splice_region_variant&intron_variant	LOW	TraesCS1D02G088800	TraesCS1D02G088800.1	protein_coding	c.2811+6T>G
1D_75111122	C	G	splice_region_variant&intron_variant	LOW	TraesCS1D02G089200	TraesCS1D02G089200.2	protein_coding	c.601-4G>C
1D_75668638	C	T	splice_region_variant&intron_variant	LOW	TraesCS1D02G089500	TraesCS1D02G089500.1	protein_coding	c.1687-4G>A
1D_75668640	C	A	splice_region_variant&intron_variant	LOW	TraesCS1D02G089500	TraesCS1D02G089500.1	protein_coding	c.1687-6G>T
1D_78395284	G	A	synonymous_variant	LOW	TraesCS1D02G091900	TraesCS1D02G091900.1	protein_coding	c.1080G>A
1D_85647120	C	T	synonymous_variant	LOW	TraesCS1D02G098600	TraesCS1D02G098600.1	protein_coding	c.1020C>T
1D_85647485	T	A	missense_variant	MODERATE	TraesCS1D02G098600	TraesCS1D02G098600.1	protein_coding	c.1214T>A
1D_85647492	G	A	splice_donor_variant&intron_variant	HIGH	TraesCS1D02G098600	TraesCS1D02G098600.1	protein_coding	c.1220+1G>A
1D_85647493	T	G	splice_donor_variant&intron_variant	HIGH	TraesCS1D02G098600	TraesCS1D02G098600.1	protein_coding	c.1220+2T>G
1D_86923695	G	C	missense_variant	MODERATE	TraesCS1D02G099600	TraesCS1D02G099600.1	protein_coding	c.3188G>C
1D_89600160	C	T	missense_variant	MODERATE	TraesCS1D02G101800	TraesCS1D02G101800.1	protein_coding	c.191G>A
1D_90635901	T	G	upstream_gene_variant	MODIFIER	TraesCS1D02G102300	TraesCS1D02G102300.1	protein_coding	c.-1505T>G
1D_92960610	A	T	missense_variant	MODERATE	TraesCS1D02G103200	TraesCS1D02G103200.1	protein_coding	c.642T>A
1D_92960618	G	T	splice_region_variant&intron_variant	LOW	TraesCS1D02G103200	TraesCS1D02G103200.1	protein_coding	c.637-3C>A
1D_92960620	A	C	splice_region_variant&intron_variant	LOW	TraesCS1D02G103200	TraesCS1D02G103200.1	protein_coding	c.637-5T>G
1D_92960622	A	G	splice_region_variant&intron_variant	LOW	TraesCS1D02G103200	TraesCS1D02G103200.1	protein_coding	c.637-7T>C
1D_92960623	T	A	splice_region_variant&intron_variant	LOW	TraesCS1D02G103200	TraesCS1D02G103200.1	protein_coding	c.637-8A>T
1D_95555639	A	C	intron_variant	MODIFIER	TraesCS1D02G104200	TraesCS1D02G104200.1	protein_coding	c.681+114A>C
1D_96034707	A	G	intron_variant	MODIFIER	TraesCS1D02G104600	TraesCS1D02G104600.1	protein_coding	c.282+22T>C
1D_97530827	T	G	splice_region_variant&intron_variant	LOW	TraesCS1D02G105500	TraesCS1D02G105500.2	protein_coding	c.222+4T>G
1D_97914980	A	G	splice_region_variant&intron_variant	LOW	TraesCS1D02G105900	TraesCS1D02G105900.1	protein_coding	c.505-6T>C
1D_97920161	T	C	missense_variant	MODERATE	TraesCS1D02G106000	TraesCS1D02G106000.1	protein_coding	c.518T>C
1D_99802356	C	G	stop_gained	HIGH	TraesCS1D02G107000	TraesCS1D02G107000.1	protein_coding	c.648C>G
1D_100465165	T	C	synonymous_variant	LOW	TraesCS1D02G107500	TraesCS1D02G107500.1	protein_coding	c.1560T>C
1D_102516148	C	T	synonymous_variant	LOW	TraesCS1D02G109000	TraesCS1D02G109000.1	protein_coding	c.330C>T
1D_102516157	A	C	splice_region_variant&intron_variant	LOW	TraesCS1D02G109000	TraesCS1D02G109000.1	protein_coding	c.336+3A>C
1D_102776112	A	G	intron_variant	MODIFIER	TraesCS1D02G109300	TraesCS1D02G109300.1	protein_coding	c.652-26T>C
1D_102776132	T	C	intron_variant	MODIFIER	TraesCS1D02G109300	TraesCS1D02G109300.1	protein_coding	c.652-46A>G
1D_102776214	A	C	intron_variant	MODIFIER	TraesCS1D02G109300	TraesCS1D02G109300.1	protein_coding	c.652-128T>G
1D_102776220	A	T	intron_variant	MODIFIER	TraesCS1D02G109300	TraesCS1D02G109300.1	protein_coding	c.652-134T>A
1D_103348803	C	G	synonymous_variant	LOW	TraesCS1D02G109600	TraesCS1D02G109600.1	protein_coding	c.243C>G
1D_106322088	G	A	synonymous_variant	LOW	TraesCS1D02G111100	TraesCS1D02G111100.1	protein_coding	c.541C>T
1D_106322110	C	A	synonymous_variant	LOW	TraesCS1D02G111100	TraesCS1D02G111100.1	protein_coding	c.519G>T
1D_106837428	G	A	intron_variant	MODIFIER	TraesCS1D02G111300	TraesCS1D02G111300.2	protein_coding	c.100+113G>A
1D_106841930	T	G	splice_region_variant&intron_variant	LOW	TraesCS1D02G111300	TraesCS1D02G111300.2	protein_coding	c.1553+6T>G
1D_107216843	G	A	synonymous_variant	LOW	TraesCS1D02G111900	TraesCS1D02G111900.1	protein_coding	c.1194C>T
1D_114007735	G	C	intron_variant	MODIFIER	TraesCS1D02G117800	TraesCS1D02G117800.1	protein_coding	c.459+14C>G
1D_114007740	C	G	intron_variant	MODIFIER	TraesCS1D02G117800	TraesCS1D02G117800.1	protein_coding	c.459+9G>C
1D_114007747	A	G	splice_donor_variant&intron_variant	HIGH	TraesCS1D02G117800	TraesCS1D02G117800.1	protein_coding	c.459+2T>C
1D_119309442	T	A	splice_acceptor_variant&intron_variant	HIGH	TraesCS1D02G120600	TraesCS1D02G120600.1	protein_coding	c.269-2A>T
1D_119309445	A	G	splice_region_variant&intron_variant	LOW	TraesCS1D02G120600	TraesCS1D02G120600.1	protein_coding	c.269-5T>C
1D_123700943	G	T	synonymous_variant	LOW	TraesCS1D02G122800	TraesCS1D02G122800.1	protein_coding	c.477C>A
1D_123700949	T	A	splice_acceptor_variant&intron_variant	HIGH	TraesCS1D02G122800	TraesCS1D02G122800.1	protein_coding	c.473-2A>T
1D_125830777	A	T	stop_gained&splice_region_variant	HIGH	TraesCS1D02G123600	TraesCS1D02G123600.1	protein_coding	c.652A>T
1D_125830785	T	G	splice_region_variant&intron_variant	LOW	TraesCS1D02G123600	TraesCS1D02G123600.1	protein_coding	c.654+6T>G
1D_128676018	C	G	downstream_gene_variant	MODIFIER	TraesCS1D02G124500	TraesCS1D02G124500.1	protein_coding	c.*40C>G
1D_128676024	T	C	downstream_gene_variant	MODIFIER	TraesCS1D02G124500	TraesCS1D02G124500.1	protein_coding	c.*46T>C
1D_131287032	C	A	intron_variant	MODIFIER	TraesCS1D02G124900	TraesCS1D02G124900.2	protein_coding	c.300+28C>A
1D_131287098	G	A	intron_variant	MODIFIER	TraesCS1D02G124900	TraesCS1D02G124900.2	protein_coding	c.300+94G>A
1D_131287106	G	A	intron_variant	MODIFIER	TraesCS1D02G124900	TraesCS1D02G124900.2	protein_coding	c.300+102G>A
1D_131287108	G	C	intron_variant	MODIFIER	TraesCS1D02G124900	TraesCS1D02G124900.2	protein_coding	c.300+104G>C
1D_131287173	C	G	intron_variant	MODIFIER	TraesCS1D02G124900	TraesCS1D02G124900.2	protein_coding	c.301-162C>G
1D_131287203	C	G	intron_variant	MODIFIER	TraesCS1D02G124900	TraesCS1D02G124900.2	protein_coding	c.301-132C>G
1D_132854725	A	G	splice_region_variant&intron_variant	LOW	TraesCS1D02G125200	TraesCS1D02G125200.2	protein_coding	c.1213-4T>C
1D_134679802	A	T	3_prime_UTR_variant	MODIFIER	TraesCS1D02G125500	TraesCS1D02G125500.1	protein_coding	c.*232A>T
1D_137437400	G	A	3_prime_UTR_variant	MODIFIER	TraesCS1D02G126300	TraesCS1D02G126300.1	protein_coding	c.*59C>T
1D_137437421	C	T	3_prime_UTR_variant	MODIFIER	TraesCS1D02G126300	TraesCS1D02G126300.1	protein_coding	c.*38G>A
1D_137437424	G	A	3_prime_UTR_variant	MODIFIER	TraesCS1D02G126300	TraesCS1D02G126300.1	protein_coding	c.*35C>T
1D_141275187	A	G	missense_variant	MODERATE	TraesCS1D02G128000	TraesCS1D02G128000.1	protein_coding	c.643A>G
1D_141275188	T	C	missense_variant	MODERATE	TraesCS1D02G128000	TraesCS1D02G128000.1	protein_coding	c.644T>C
1D_141275392	T	C	synonymous_variant	LOW	TraesCS1D02G128000	TraesCS1D02G128000.1	protein_coding	c.771T>C
1D_141941618	C	T	synonymous_variant	LOW	TraesCS1D02G128800	TraesCS1D02G128800.1	protein_coding	c.108C>T
1D_142151378	C	T	missense_variant	MODERATE	TraesCS1D02G129000	TraesCS1D02G129000.2	protein_coding	c.185G>A
1D_143333572	G	T	upstream_gene_variant	MODIFIER	TraesCS1D02G130000	TraesCS1D02G130000.1	protein_coding	c.-1066G>T
1D_143335407	C	T	stop_gained	HIGH	TraesCS1D02G130000	TraesCS1D02G130000.1	protein_coding	c.427C>T
1D_149648956	G	C	missense_variant	MODERATE	TraesCS1D02G131200	TraesCS1D02G131200.2	protein_coding	c.1049G>C
1D_159142762	T	G	splice_donor_variant&intron_variant	HIGH	TraesCS1D02G132700	TraesCS1D02G132700.1	protein_coding	c.546+2T>G
1D_159142763	A	T	splice_region_variant&intron_variant	LOW	TraesCS1D02G132700	TraesCS1D02G132700.1	protein_coding	c.546+3A>T
1D_159142764	A	G	splice_region_variant&intron_variant	LOW	TraesCS1D02G132700	TraesCS1D02G132700.1	protein_coding	c.546+4A>G
1D_159908031	C	A	missense_variant&splice_region_variant	MODERATE	TraesCS1D02G132900	TraesCS1D02G132900.1	protein_coding	c.295G>T
1D_166832518	T	A	splice_acceptor_variant&intron_variant	HIGH	TraesCS1D02G134200	TraesCS1D02G134200.1	protein_coding	c.1106-2A>T
1D_176921338	T	A	splice_region_variant&intron_variant	LOW	TraesCS1D02G135400	TraesCS1D02G135400.3	protein_coding	c.969+5T>A
1D_180857683	A	T	missense_variant	MODERATE	TraesCS1D02G136300	TraesCS1D02G136300.3	protein_coding	c.655A>T
1D_183018915	G	A	synonymous_variant	LOW	TraesCS1D02G136800	TraesCS1D02G136800.4	protein_coding	c.2499C>T
1D_183018921	G	A	synonymous_variant	LOW	TraesCS1D02G136800	TraesCS1D02G136800.4	protein_coding	c.2493C>T
1D_183019016	A	G	synonymous_variant	LOW	TraesCS1D02G136800	TraesCS1D02G136800.4	protein_coding	c.2398T>C
1D_183019061	G	T	splice_region_variant&intron_variant	LOW	TraesCS1D02G136800	TraesCS1D02G136800.4	protein_coding	c.2356-3C>A
1D_183019063	C	A	splice_region_variant&intron_variant	LOW	TraesCS1D02G136800	TraesCS1D02G136800.4	protein_coding	c.2356-5G>T
1D_183019064	C	A	splice_region_variant&intron_variant	LOW	TraesCS1D02G136800	TraesCS1D02G136800.4	protein_coding	c.2356-6G>T
1D_185066663	T	A	synonymous_variant	LOW	TraesCS1D02G137000	TraesCS1D02G137000.1	protein_coding	c.462T>A
1D_185763192	C	T	synonymous_variant	LOW	TraesCS1D02G137100	TraesCS1D02G137100.1	protein_coding	c.39C>T
1D_185763214	C	T	missense_variant	MODERATE	TraesCS1D02G137100	TraesCS1D02G137100.1	protein_coding	c.61C>T
1D_185763215	C	T	missense_variant	MODERATE	TraesCS1D02G137100	TraesCS1D02G137100.1	protein_coding	c.62C>T
1D_185763232	C	T	missense_variant	MODERATE	TraesCS1D02G137100	TraesCS1D02G137100.1	protein_coding	c.79C>T
1D_185763233	C	T	missense_variant	MODERATE	TraesCS1D02G137100	TraesCS1D02G137100.1	protein_coding	c.80C>T
1D_185763655	C	T	missense_variant	MODERATE	TraesCS1D02G137200	TraesCS1D02G137200.1	protein_coding	c.101C>T
1D_185763703	C	T	missense_variant	MODERATE	TraesCS1D02G137200	TraesCS1D02G137200.1	protein_coding	c.149C>T
1D_185763718	C	T	missense_variant	MODERATE	TraesCS1D02G137200	TraesCS1D02G137200.1	protein_coding	c.164C>T
1D_188343777	C	T	synonymous_variant	LOW	TraesCS1D02G137800	TraesCS1D02G137800.1	protein_coding	c.592C>T
1D_188344041	T	C	synonymous_variant	LOW	TraesCS1D02G137800	TraesCS1D02G137800.1	protein_coding	c.711T>C
1D_189646232	G	T	splice_donor_variant&intron_variant	HIGH	TraesCS1D02G138100	TraesCS1D02G138100.2	protein_coding	c.183+1G>T
1D_190775468	A	C	splice_region_variant&intron_variant	LOW	TraesCS1D02G139000	TraesCS1D02G139000.1	protein_coding	c.3345-6T>G
1D_190775471	A	C	intron_variant	MODIFIER	TraesCS1D02G139000	TraesCS1D02G139000.1	protein_coding	c.3345-9T>G
1D_190775486	G	T	intron_variant	MODIFIER	TraesCS1D02G139000	TraesCS1D02G139000.1	protein_coding	c.3345-24C>A
1D_190775487	A	T	intron_variant	MODIFIER	TraesCS1D02G139000	TraesCS1D02G139000.1	protein_coding	c.3345-25T>A
1D_190775488	G	C	intron_variant	MODIFIER	TraesCS1D02G139000	TraesCS1D02G139000.1	protein_coding	c.3345-26C>G
1D_191495096	C	A	missense_variant	MODERATE	TraesCS1D02G139100	TraesCS1D02G139100.1	protein_coding	c.1627G>T
1D_191495107	C	T	splice_acceptor_variant&intron_variant	HIGH	TraesCS1D02G139100	TraesCS1D02G139100.1	protein_coding	c.1617-1G>A
1D_191495112	C	A	splice_region_variant&intron_variant	LOW	TraesCS1D02G139100	TraesCS1D02G139100.1	protein_coding	c.1617-6G>T
1D_192550565	T	A	splice_donor_variant&intron_variant	HIGH	TraesCS1D02G139500	TraesCS1D02G139500.1	protein_coding	c.384+2T>A
1D_196094707	C	T	synonymous_variant	LOW	TraesCS1D02G141700	TraesCS1D02G141700.1	protein_coding	c.1413C>T
1D_196474184	A	G	missense_variant&splice_region_variant	MODERATE	TraesCS1D02G141800	TraesCS1D02G141800.1	protein_coding	c.961A>G
1D_196610105	A	G	synonymous_variant	LOW	TraesCS1D02G142100	TraesCS1D02G142100.1	protein_coding	c.270T>C
1D_197741362	C	T	5_prime_UTR_variant	MODIFIER	TraesCS1D02G142400	TraesCS1D02G142400.1	protein_coding	c.-28G>A
1D_197741402	A	C	5_prime_UTR_variant	MODIFIER	TraesCS1D02G142400	TraesCS1D02G142400.1	protein_coding	c.-68T>G
1D_197741408	A	G	5_prime_UTR_variant	MODIFIER	TraesCS1D02G142400	TraesCS1D02G142400.1	protein_coding	c.-74T>C
1D_197741428	G	A	upstream_gene_variant	MODIFIER	TraesCS1D02G142400	TraesCS1D02G142400.1	protein_coding	c.-94C>T
1D_198085927	T	C	missense_variant	MODERATE	TraesCS1D02G142700	TraesCS1D02G142700.1	protein_coding	c.76T>C
1D_199925476	A	C	intron_variant	MODIFIER	TraesCS1D02G144800	TraesCS1D02G144800.1	protein_coding	c.531-12T>G
1D_199925478	T	C	intron_variant	MODIFIER	TraesCS1D02G144800	TraesCS1D02G144800.1	protein_coding	c.531-14A>G
1D_199925487	A	C	intron_variant	MODIFIER	TraesCS1D02G144800	TraesCS1D02G144800.1	protein_coding	c.531-23T>G
1D_199925497	T	C	intron_variant	MODIFIER	TraesCS1D02G144800	TraesCS1D02G144800.1	protein_coding	c.531-33A>G
1D_199925501	A	T	intron_variant	MODIFIER	TraesCS1D02G144800	TraesCS1D02G144800.1	protein_coding	c.531-37T>A
1D_199925514	C	G	intron_variant	MODIFIER	TraesCS1D02G144800	TraesCS1D02G144800.1	protein_coding	c.531-50G>C
1D_203286653	G	A	synonymous_variant	LOW	TraesCS1D02G147000	TraesCS1D02G147000.1	protein_coding	c.564G>A
1D_204035682	G	T	splice_region_variant&intron_variant	LOW	TraesCS1D02G148100	TraesCS1D02G148100.2	protein_coding	c.2590-3C>A
1D_204035683	A	C	splice_region_variant&intron_variant	LOW	TraesCS1D02G148100	TraesCS1D02G148100.2	protein_coding	c.2590-4T>G
1D_204035685	A	C	splice_region_variant&intron_variant	LOW	TraesCS1D02G148100	TraesCS1D02G148100.2	protein_coding	c.2590-6T>G
1D_204035691	G	A	intron_variant	MODIFIER	TraesCS1D02G148100	TraesCS1D02G148100.2	protein_coding	c.2590-12C>T
1D_204035706	T	C	intron_variant	MODIFIER	TraesCS1D02G148100	TraesCS1D02G148100.2	protein_coding	c.2590-27A>G
1D_204056062	G	C	intron_variant	MODIFIER	TraesCS1D02G148200	TraesCS1D02G148200.1	protein_coding	c.-42+93C>G
1D_204056179	G	A	5_prime_UTR_variant	MODIFIER	TraesCS1D02G148200	TraesCS1D02G148200.1	protein_coding	c.-66C>T
1D_204056197	T	A	5_prime_UTR_variant	MODIFIER	TraesCS1D02G148200	TraesCS1D02G148200.1	protein_coding	c.-84A>T
1D_211950692	C	T	5_prime_UTR_variant	MODIFIER	TraesCS1D02G152300	TraesCS1D02G152300.1	protein_coding	c.-81C>T
1D_212506116	C	T	missense_variant	MODERATE	TraesCS1D02G153100	TraesCS1D02G153100.1	protein_coding	c.1183C>T
1D_212506146	T	C	splice_donor_variant&intron_variant	HIGH	TraesCS1D02G153100	TraesCS1D02G153100.1	protein_coding	c.1211+2T>C
1D_212506147	T	A	splice_region_variant&intron_variant	LOW	TraesCS1D02G153100	TraesCS1D02G153100.1	protein_coding	c.1211+3T>A
1D_212506154	T	G	intron_variant	MODIFIER	TraesCS1D02G153100	TraesCS1D02G153100.1	protein_coding	c.1211+10T>G
1D_212531249	T	C	synonymous_variant	LOW	TraesCS1D02G153300	TraesCS1D02G153300.1	protein_coding	c.978T>C
1D_213340727	T	G	splice_donor_variant&intron_variant	HIGH	TraesCS1D02G153600	TraesCS1D02G153600.2	protein_coding	c.2429+2T>G
1D_213340735	C	G	intron_variant	MODIFIER	TraesCS1D02G153600	TraesCS1D02G153600.2	protein_coding	c.2429+10C>G
1D_213340753	T	C	intron_variant	MODIFIER	TraesCS1D02G153600	TraesCS1D02G153600.2	protein_coding	c.2429+28T>C
1D_213340757	T	C	intron_variant	MODIFIER	TraesCS1D02G153600	TraesCS1D02G153600.2	protein_coding	c.2429+32T>C
1D_214397936	T	C	5_prime_UTR_variant	MODIFIER	TraesCS1D02G153900	TraesCS1D02G153900.1	protein_coding	c.-76T>C
1D_214397995	G	T	5_prime_UTR_variant	MODIFIER	TraesCS1D02G153900	TraesCS1D02G153900.1	protein_coding	c.-17G>T
1D_215619984	A	G	synonymous_variant	LOW	TraesCS1D02G154300	TraesCS1D02G154300.1	protein_coding	c.105A>G
1D_215620277	A	G	downstream_gene_variant	MODIFIER	TraesCS1D02G154300	TraesCS1D02G154300.1	protein_coding	c.*33A>G
1D_216717532	A	G	missense_variant	MODERATE	TraesCS1D02G155000	TraesCS1D02G155000.1	protein_coding	c.427A>G
1D_217979316	C	T	splice_acceptor_variant&intron_variant	HIGH	TraesCS1D02G155300	TraesCS1D02G155300.1	protein_coding	c.467-1G>A
1D_220075633	T	G	missense_variant	MODERATE	TraesCS1D02G156100	TraesCS1D02G156100.1	protein_coding	c.1752T>G
1D_220889574	A	G	splice_region_variant&intron_variant	LOW	TraesCS1D02G156700	TraesCS1D02G156700.1	protein_coding	c.69-5T>C
1D_221883674	C	T	downstream_gene_variant	MODIFIER	TraesCS1D02G157300	TraesCS1D02G157300.1	protein_coding	c.*3399G>A
1D_221883712	A	C	downstream_gene_variant	MODIFIER	TraesCS1D02G157300	TraesCS1D02G157300.1	protein_coding	c.*3361T>G
1D_221883717	T	C	downstream_gene_variant	MODIFIER	TraesCS1D02G157300	TraesCS1D02G157300.1	protein_coding	c.*3356A>G
1D_221883725	G	A	downstream_gene_variant	MODIFIER	TraesCS1D02G157300	TraesCS1D02G157300.1	protein_coding	c.*3348C>T
1D_221883728	T	C	downstream_gene_variant	MODIFIER	TraesCS1D02G157300	TraesCS1D02G157300.1	protein_coding	c.*3345A>G
1D_221883740	G	C	downstream_gene_variant	MODIFIER	TraesCS1D02G157300	TraesCS1D02G157300.1	protein_coding	c.*3333C>G
1D_221883750	A	G	downstream_gene_variant	MODIFIER	TraesCS1D02G157300	TraesCS1D02G157300.1	protein_coding	c.*3323T>C
1D_225396365	C	T	5_prime_UTR_variant	MODIFIER	TraesCS1D02G159400	TraesCS1D02G159400.2	protein_coding	c.-99C>T
1D_225401264	A	C	upstream_gene_variant	MODIFIER	TraesCS1D02G159400	TraesCS1D02G159400.6	protein_coding	c.-4713A>C
1D_225401286	G	C	upstream_gene_variant	MODIFIER	TraesCS1D02G159400	TraesCS1D02G159400.6	protein_coding	c.-4691G>C
1D_225401291	T	C	upstream_gene_variant	MODIFIER	TraesCS1D02G159400	TraesCS1D02G159400.6	protein_coding	c.-4686T>C
1D_227728711	T	A	missense_variant	MODERATE	TraesCS1D02G160800	TraesCS1D02G160800.1	protein_coding	c.1727T>A
1D_227728720	T	C	splice_donor_variant&intron_variant	HIGH	TraesCS1D02G160800	TraesCS1D02G160800.1	protein_coding	c.1734+2T>C
1D_227728721	A	T	splice_region_variant&intron_variant	LOW	TraesCS1D02G160800	TraesCS1D02G160800.1	protein_coding	c.1734+3A>T
1D_227728722	T	G	splice_region_variant&intron_variant	LOW	TraesCS1D02G160800	TraesCS1D02G160800.1	protein_coding	c.1734+4T>G
1D_227728725	G	A	splice_region_variant&intron_variant	LOW	TraesCS1D02G160800	TraesCS1D02G160800.1	protein_coding	c.1734+7G>A
1D_227728726	T	A	splice_region_variant&intron_variant	LOW	TraesCS1D02G160800	TraesCS1D02G160800.1	protein_coding	c.1734+8T>A
1D_228299272	G	A	splice_donor_variant&intron_variant	HIGH	TraesCS1D02G161300	TraesCS1D02G161300.1	protein_coding	c.2135+1G>A
1D_228299273	T	C	splice_donor_variant&intron_variant	HIGH	TraesCS1D02G161300	TraesCS1D02G161300.1	protein_coding	c.2135+2T>C
1D_230669485	T	G	intron_variant	MODIFIER	TraesCS1D02G162200	TraesCS1D02G162200.1	protein_coding	c.753+31T>G
1D_230669486	T	A	intron_variant	MODIFIER	TraesCS1D02G162200	TraesCS1D02G162200.1	protein_coding	c.753+32T>A
1D_230669488	T	G	intron_variant	MODIFIER	TraesCS1D02G162200	TraesCS1D02G162200.1	protein_coding	c.753+34T>G
1D_233308422	G	A	synonymous_variant	LOW	TraesCS1D02G162600	TraesCS1D02G162600.1	protein_coding	c.579G>A
1D_237805749	G	A	intron_variant	MODIFIER	TraesCS1D02G166600	TraesCS1D02G166600.1	protein_coding	c.492+289C>T
1D_238074777	T	C	splice_acceptor_variant&intron_variant	HIGH	TraesCS1D02G167000	TraesCS1D02G167000.3	protein_coding	c.1156-2A>G
1D_240118816	C	T	missense_variant	MODERATE	TraesCS1D02G168000	TraesCS1D02G168000.1	protein_coding	c.1278G>A
1D_240118823	T	A	splice_acceptor_variant&intron_variant	HIGH	TraesCS1D02G168000	TraesCS1D02G168000.1	protein_coding	c.1273-2A>T
1D_240118825	C	G	splice_region_variant&intron_variant	LOW	TraesCS1D02G168000	TraesCS1D02G168000.1	protein_coding	c.1273-4G>C
1D_240118826	A	T	splice_region_variant&intron_variant	LOW	TraesCS1D02G168000	TraesCS1D02G168000.1	protein_coding	c.1273-5T>A
1D_240118830	G	A	intron_variant	MODIFIER	TraesCS1D02G168000	TraesCS1D02G168000.1	protein_coding	c.1273-9C>T
1D_246647102	A	G	missense_variant&splice_region_variant	MODERATE	TraesCS1D02G172600	TraesCS1D02G172600.1	protein_coding	c.2092T>C
1D_249404399	A	T	synonymous_variant	LOW	TraesCS1D02G175300	TraesCS1D02G175300.1	protein_coding	c.645T>A
1D_251297587	G	C	upstream_gene_variant	MODIFIER	TraesCS1D02G176500	TraesCS1D02G176500.1	protein_coding	c.-2567G>C
1D_251707625	T	G	splice_acceptor_variant&intron_variant	HIGH	TraesCS1D02G176700	TraesCS1D02G176700.2	protein_coding	c.1202-2A>C
1D_251713712	G	C	splice_region_variant&intron_variant	LOW	TraesCS1D02G176800	TraesCS1D02G176800.1	protein_coding	c.916-3C>G
1D_252301637	G	C	upstream_gene_variant	MODIFIER	TraesCS1D02G177000	TraesCS1D02G177000.1	protein_coding	c.-51G>C
1D_253063515	C	T	missense_variant	MODERATE	TraesCS1D02G178000	TraesCS1D02G178000.1	protein_coding	c.1676G>A
1D_255489261	G	A	splice_donor_variant&intron_variant	HIGH	TraesCS1D02G184700	TraesCS1D02G184700.1	protein_coding	c.332+1G>A
1D_260568517	G	T	missense_variant	MODERATE	TraesCS1D02G188100	TraesCS1D02G188100.1	protein_coding	c.786G>T
1D_261740203	G	C	splice_region_variant&intron_variant	LOW	TraesCS1D02G189300	TraesCS1D02G189300.1	protein_coding	c.970-4C>G
1D_261740227	A	C	downstream_gene_variant	MODIFIER	TraesCS1D02G189200	TraesCS1D02G189200.1	protein_coding	c.*4023A>C
1D_261740249	A	G	downstream_gene_variant	MODIFIER	TraesCS1D02G189200	TraesCS1D02G189200.1	protein_coding	c.*4045A>G
1D_261740253	T	A	downstream_gene_variant	MODIFIER	TraesCS1D02G189200	TraesCS1D02G189200.1	protein_coding	c.*4049T>A
1D_261740254	A	G	downstream_gene_variant	MODIFIER	TraesCS1D02G189200	TraesCS1D02G189200.1	protein_coding	c.*4050A>G
1D_262705888	A	T	3_prime_UTR_variant	MODIFIER	TraesCS1D02G190900	TraesCS1D02G190900.4	protein_coding	c.*509T>A
1D_270289523	C	A	missense_variant	MODERATE	TraesCS1D02G194300	TraesCS1D02G194300.1	protein_coding	c.814G>T
1D_272755279	A	T	missense_variant	MODERATE	TraesCS1D02G194900	TraesCS1D02G194900.2	protein_coding	c.883T>A
1D_272756726	T	A	intron_variant	MODIFIER	TraesCS1D02G194900	TraesCS1D02G194900.2	protein_coding	c.744+34A>T
1D_272756728	T	G	intron_variant	MODIFIER	TraesCS1D02G194900	TraesCS1D02G194900.2	protein_coding	c.744+32A>C
1D_272756730	T	C	intron_variant	MODIFIER	TraesCS1D02G194900	TraesCS1D02G194900.2	protein_coding	c.744+30A>G
1D_272756734	C	G	intron_variant	MODIFIER	TraesCS1D02G194900	TraesCS1D02G194900.2	protein_coding	c.744+26G>C
1D_272756747	T	A	intron_variant	MODIFIER	TraesCS1D02G194900	TraesCS1D02G194900.2	protein_coding	c.744+13A>T
1D_272756749	T	A	splice_region_variant&intron_variant	LOW	TraesCS1D02G194900	TraesCS1D02G194900.1	protein_coding	c.285+8A>T
1D_272756757	T	A	splice_region_variant&intron_variant	LOW	TraesCS1D02G194900	TraesCS1D02G194900.2	protein_coding	c.744+3A>T
1D_274468892	C	T	synonymous_variant	LOW	TraesCS1D02G195500	TraesCS1D02G195500.1	protein_coding	c.399G>A
1D_277092974	T	G	synonymous_variant	LOW	TraesCS1D02G196900	TraesCS1D02G196900.1	protein_coding	c.84T>G
1D_279948080	C	T	downstream_gene_variant	MODIFIER	TraesCS1D02G198400	TraesCS1D02G198400.1	protein_coding	c.*1830C>T
1D_280222405	A	G	downstream_gene_variant	MODIFIER	TraesCS1D02G198700	TraesCS1D02G198700.1	protein_coding	c.*4097T>C
1D_280222408	A	C	downstream_gene_variant	MODIFIER	TraesCS1D02G198700	TraesCS1D02G198700.1	protein_coding	c.*4094T>G
1D_280222409	T	A	downstream_gene_variant	MODIFIER	TraesCS1D02G198700	TraesCS1D02G198700.1	protein_coding	c.*4093A>T
1D_282950226	C	T	splice_acceptor_variant&intron_variant	HIGH	TraesCS1D02G200100	TraesCS1D02G200100.2	protein_coding	c.306-1G>A
1D_283619614	G	C	missense_variant	MODERATE	TraesCS1D02G201000	TraesCS1D02G201000.1	protein_coding	c.406C>G
1D_285057923	A	G	splice_donor_variant&intron_variant	HIGH	TraesCS1D02G202200	TraesCS1D02G202200.1	protein_coding	c.-19+2T>C
1D_286374966	A	C	splice_region_variant&intron_variant	LOW	TraesCS1D02G202800	TraesCS1D02G202800.3	protein_coding	c.2077-5T>G
1D_286374967	A	C	splice_region_variant&intron_variant	LOW	TraesCS1D02G202800	TraesCS1D02G202800.3	protein_coding	c.2077-6T>G
1D_286374986	A	C	intron_variant	MODIFIER	TraesCS1D02G202800	TraesCS1D02G202800.3	protein_coding	c.2077-25T>G
1D_286376155	G	C	splice_region_variant&intron_variant	LOW	TraesCS1D02G202800	TraesCS1D02G202800.3	protein_coding	c.1891-3C>G
1D_286376158	A	C	splice_region_variant&intron_variant	LOW	TraesCS1D02G202800	TraesCS1D02G202800.3	protein_coding	c.1891-6T>G
1D_286376192	A	C	intron_variant	MODIFIER	TraesCS1D02G202800	TraesCS1D02G202800.3	protein_coding	c.1891-40T>G
1D_286376194	A	C	intron_variant	MODIFIER	TraesCS1D02G202800	TraesCS1D02G202800.3	protein_coding	c.1891-42T>G
1D_286376197	A	G	intron_variant	MODIFIER	TraesCS1D02G202800	TraesCS1D02G202800.3	protein_coding	c.1891-45T>C
1D_288546281	C	T	missense_variant	MODERATE	TraesCS1D02G203700	TraesCS1D02G203700.1	protein_coding	c.425C>T
1D_289391129	A	T	intron_variant	MODIFIER	TraesCS1D02G204200	TraesCS1D02G204200.1	protein_coding	c.480+118A>T
1D_289391153	A	G	intron_variant	MODIFIER	TraesCS1D02G204200	TraesCS1D02G204200.1	protein_coding	c.480+142A>G
1D_289391181	A	T	intron_variant	MODIFIER	TraesCS1D02G204200	TraesCS1D02G204200.1	protein_coding	c.480+170A>T
1D_289391195	G	T	intron_variant	MODIFIER	TraesCS1D02G204200	TraesCS1D02G204200.1	protein_coding	c.480+184G>T
1D_289391199	C	G	intron_variant	MODIFIER	TraesCS1D02G204200	TraesCS1D02G204200.1	protein_coding	c.480+188C>G
1D_289391205	A	T	intron_variant	MODIFIER	TraesCS1D02G204200	TraesCS1D02G204200.1	protein_coding	c.480+194A>T
1D_289391221	T	A	intron_variant	MODIFIER	TraesCS1D02G204200	TraesCS1D02G204200.1	protein_coding	c.480+210T>A
1D_291089972	C	G	downstream_gene_variant	MODIFIER	TraesCS1D02G205600	TraesCS1D02G205600.1	protein_coding	c.*4277C>G
1D_291089975	G	T	downstream_gene_variant	MODIFIER	TraesCS1D02G205600	TraesCS1D02G205600.1	protein_coding	c.*4280G>T
1D_291089980	C	T	downstream_gene_variant	MODIFIER	TraesCS1D02G205600	TraesCS1D02G205600.1	protein_coding	c.*4285C>T
1D_295966527	G	T	missense_variant	MODERATE	TraesCS1D02G210000	TraesCS1D02G210000.1	protein_coding	c.1550G>T
1D_296534998	A	G	synonymous_variant	LOW	TraesCS1D02G210600	TraesCS1D02G210600.3	protein_coding	c.816T>C
1D_299266359	G	A	missense_variant&splice_region_variant	MODERATE	TraesCS1D02G214100	TraesCS1D02G214100.1	protein_coding	c.700G>A
1D_299266367	G	T	splice_region_variant&intron_variant	LOW	TraesCS1D02G214100	TraesCS1D02G214100.1	protein_coding	c.702+6G>T
1D_299268192	G	A	missense_variant	MODERATE	TraesCS1D02G214100	TraesCS1D02G214100.1	protein_coding	c.1201G>A
1D_301232510	A	C	splice_region_variant&intron_variant	LOW	TraesCS1D02G215700	TraesCS1D02G215700.1	protein_coding	c.6108-3T>G
1D_301232515	G	T	splice_region_variant&intron_variant	LOW	TraesCS1D02G215700	TraesCS1D02G215700.1	protein_coding	c.6108-8C>A
1D_301632278	T	G	missense_variant	MODERATE	TraesCS1D02G215900	TraesCS1D02G215900.1	protein_coding	c.628A>C
1D_302075950	G	A	missense_variant	MODERATE	TraesCS1D02G216300	TraesCS1D02G216300.1	protein_coding	c.457C>T
1D_306673795	C	A	missense_variant	MODERATE	TraesCS1D02G219200	TraesCS1D02G219200.1	protein_coding	c.1927G>T
1D_307411997	A	C	intron_variant	MODIFIER	TraesCS1D02G219700	TraesCS1D02G219700.1	protein_coding	c.754-24T>G
1D_307411998	G	A	intron_variant	MODIFIER	TraesCS1D02G219700	TraesCS1D02G219700.1	protein_coding	c.754-25C>T
1D_307830014	T	G	downstream_gene_variant	MODIFIER	TraesCS1D02G220100	TraesCS1D02G220100.1	protein_coding	c.*2207A>C
1D_307830017	T	C	downstream_gene_variant	MODIFIER	TraesCS1D02G220100	TraesCS1D02G220100.1	protein_coding	c.*2204A>G
1D_309568345	G	T	3_prime_UTR_variant	MODIFIER	TraesCS1D02G221700	TraesCS1D02G221700.1	protein_coding	c.*4G>T
1D_309920017	A	G	missense_variant	MODERATE	TraesCS1D02G222000	TraesCS1D02G222000.1	protein_coding	c.292A>G
1D_309920025	C	T	synonymous_variant	LOW	TraesCS1D02G222000	TraesCS1D02G222000.1	protein_coding	c.300C>T
1D_314707861	C	A	missense_variant	MODERATE	TraesCS1D02G226400	TraesCS1D02G226400.1	protein_coding	c.2363C>A
1D_319515772	A	G	intron_variant	MODIFIER	TraesCS1D02G231000	TraesCS1D02G231000.1	protein_coding	c.1170+46A>G
1D_319515781	T	C	intron_variant	MODIFIER	TraesCS1D02G231000	TraesCS1D02G231000.1	protein_coding	c.1170+55T>C
1D_319515794	A	T	intron_variant	MODIFIER	TraesCS1D02G231000	TraesCS1D02G231000.1	protein_coding	c.1170+68A>T
1D_319515795	A	G	intron_variant	MODIFIER	TraesCS1D02G231000	TraesCS1D02G231000.1	protein_coding	c.1170+69A>G
1D_319515798	C	G	intron_variant	MODIFIER	TraesCS1D02G231000	TraesCS1D02G231000.1	protein_coding	c.1170+72C>G
1D_319515816	T	C	intron_variant	MODIFIER	TraesCS1D02G231000	TraesCS1D02G231000.1	protein_coding	c.1170+90T>C
1D_319515827	G	A	intron_variant	MODIFIER	TraesCS1D02G231000	TraesCS1D02G231000.1	protein_coding	c.1170+101G>A
1D_319515841	C	G	intron_variant	MODIFIER	TraesCS1D02G231000	TraesCS1D02G231000.1	protein_coding	c.1170+115C>G
1D_319515843	C	A	intron_variant	MODIFIER	TraesCS1D02G231000	TraesCS1D02G231000.1	protein_coding	c.1170+117C>A
1D_319933231	A	T	stop_gained	HIGH	TraesCS1D02G231600	TraesCS1D02G231600.1	protein_coding	c.891T>A
1D_319933264	A	C	splice_region_variant&intron_variant	LOW	TraesCS1D02G231600	TraesCS1D02G231600.1	protein_coding	c.862-4T>G
1D_321258266	T	A	splice_region_variant&intron_variant	LOW	TraesCS1D02G232600	TraesCS1D02G232600.1	protein_coding	c.-30+7T>A
1D_321258268	T	A	5_prime_UTR_variant	MODIFIER	TraesCS1D02G232600	TraesCS1D02G232600.2	protein_coding	c.-36T>A
1D_321258270	C	A	5_prime_UTR_variant	MODIFIER	TraesCS1D02G232600	TraesCS1D02G232600.2	protein_coding	c.-34C>A
1D_321258275	T	C	5_prime_UTR_variant	MODIFIER	TraesCS1D02G232600	TraesCS1D02G232600.2	protein_coding	c.-29T>C
1D_321258276	G	A	5_prime_UTR_variant	MODIFIER	TraesCS1D02G232600	TraesCS1D02G232600.2	protein_coding	c.-28G>A
1D_321258324	C	T	synonymous_variant	LOW	TraesCS1D02G232600	TraesCS1D02G232600.2	protein_coding	c.21C>T
1D_322283403	G	A	splice_region_variant&intron_variant	LOW	TraesCS1D02G234100	TraesCS1D02G234100.2	protein_coding	c.-9+5G>A
1D_322283405	T	G	splice_region_variant&intron_variant	LOW	TraesCS1D02G234100	TraesCS1D02G234100.2	protein_coding	c.-9+7T>G
1D_322283419	T	C	upstream_gene_variant	MODIFIER	TraesCS1D02G234000	TraesCS1D02G234000.1	protein_coding	c.-3675A>G
1D_325587731	C	A	3_prime_UTR_variant	MODIFIER	TraesCS1D02G235900	TraesCS1D02G235900.1	protein_coding	c.*34G>T
1D_325963162	G	T	missense_variant	MODERATE	TraesCS1D02G236500	TraesCS1D02G236500.1	protein_coding	c.133G>T
1D_326975749	T	C	splice_region_variant	LOW	TraesCS1D02G237800	TraesCS1D02G237800.3	protein_coding	c.-199A>G
1D_326975756	T	A	splice_region_variant&intron_variant	LOW	TraesCS1D02G237800	TraesCS1D02G237800.3	protein_coding	c.-201-5A>T
1D_328112034	A	G	intron_variant	MODIFIER	TraesCS1D02G238700	TraesCS1D02G238700.1	protein_coding	c.1543-16T>C
1D_328112040	T	C	intron_variant	MODIFIER	TraesCS1D02G238700	TraesCS1D02G238700.1	protein_coding	c.1543-22A>G
1D_329730316	C	T	missense_variant	MODERATE	TraesCS1D02G239900	TraesCS1D02G239900.1	protein_coding	c.197C>T
1D_331916844	A	C	splice_region_variant&intron_variant	LOW	TraesCS1D02G241200	TraesCS1D02G241200.1	protein_coding	c.675+3A>C
1D_331916854	T	G	intron_variant	MODIFIER	TraesCS1D02G241200	TraesCS1D02G241200.1	protein_coding	c.675+13T>G
1D_335077330	A	G	synonymous_variant	LOW	TraesCS1D02G244300	TraesCS1D02G244300.1	protein_coding	c.84T>C
1D_335077360	G	C	synonymous_variant	LOW	TraesCS1D02G244300	TraesCS1D02G244300.1	protein_coding	c.54C>G
1D_335077390	G	C	synonymous_variant	LOW	TraesCS1D02G244300	TraesCS1D02G244300.1	protein_coding	c.24C>G
1D_335077417	G	A	5_prime_UTR_premature_start_codon_gain_variant	LOW	TraesCS1D02G244300	TraesCS1D02G244300.1	protein_coding	c.-4C>T
1D_335077440	C	T	5_prime_UTR_variant	MODIFIER	TraesCS1D02G244300	TraesCS1D02G244300.1	protein_coding	c.-27G>A
1D_335370254	G	C	synonymous_variant	LOW	TraesCS1D02G244700	TraesCS1D02G244700.1	protein_coding	c.924C>G
1D_335370268	C	T	missense_variant	MODERATE	TraesCS1D02G244700	TraesCS1D02G244700.1	protein_coding	c.910G>A
1D_335370290	G	C	synonymous_variant	LOW	TraesCS1D02G244700	TraesCS1D02G244700.1	protein_coding	c.888C>G
1D_338870546	G	C	5_prime_UTR_variant	MODIFIER	TraesCS1D02G246200	TraesCS1D02G246200.1	protein_coding	c.-153G>C
1D_338870554	C	T	5_prime_UTR_variant	MODIFIER	TraesCS1D02G246200	TraesCS1D02G246200.1	protein_coding	c.-145C>T
1D_338870576	T	C	5_prime_UTR_variant	MODIFIER	TraesCS1D02G246200	TraesCS1D02G246200.1	protein_coding	c.-123T>C
1D_338874029	A	C	missense_variant	MODERATE	TraesCS1D02G246200	TraesCS1D02G246200.1	protein_coding	c.666A>C
1D_340653799	A	C	upstream_gene_variant	MODIFIER	TraesCS1D02G247700	TraesCS1D02G247700.1	protein_coding	c.-4968T>G
1D_340653800	A	T	upstream_gene_variant	MODIFIER	TraesCS1D02G247700	TraesCS1D02G247700.1	protein_coding	c.-4969T>A
1D_340653806	T	A	upstream_gene_variant	MODIFIER	TraesCS1D02G247700	TraesCS1D02G247700.1	protein_coding	c.-4975A>T
1D_341037761	A	T	splice_region_variant&intron_variant	LOW	TraesCS1D02G248100	TraesCS1D02G248100.2	protein_coding	c.708-4T>A
1D_341475243	C	T	missense_variant&splice_region_variant	MODERATE	TraesCS1D02G248600	TraesCS1D02G248600.1	protein_coding	c.1429C>T
1D_342070620	G	T	missense_variant	MODERATE	TraesCS1D02G249100	TraesCS1D02G249100.1	protein_coding	c.568G>T
1D_342073203	A	T	splice_region_variant&intron_variant	LOW	TraesCS1D02G249200	TraesCS1D02G249200.1	protein_coding	c.173+3A>T
1D_342073205	A	G	splice_region_variant&intron_variant	LOW	TraesCS1D02G249200	TraesCS1D02G249200.1	protein_coding	c.173+5A>G
1D_343898199	C	A	missense_variant	MODERATE	TraesCS1D02G251500	TraesCS1D02G251500.1	protein_coding	c.552G>T
1D_345264858	G	C	missense_variant	MODERATE	TraesCS1D02G252900	TraesCS1D02G252900.1	protein_coding	c.2611C>G
1D_347218588	C	G	missense_variant&splice_region_variant	MODERATE	TraesCS1D02G254800	TraesCS1D02G254800.1	protein_coding	c.373G>C
1D_356137796	T	A	synonymous_variant	LOW	TraesCS1D02G262200	TraesCS1D02G262200.1	protein_coding	c.204T>A
1D_356360697	A	C	missense_variant	MODERATE	TraesCS1D02G262400	TraesCS1D02G262400.1	protein_coding	c.354T>G
1D_356360700	T	C	synonymous_variant	LOW	TraesCS1D02G262400	TraesCS1D02G262400.1	protein_coding	c.351A>G
1D_357453852	A	C	missense_variant	MODERATE	TraesCS1D02G263300	TraesCS1D02G263300.1	protein_coding	c.1984A>C
1D_357453862	T	G	splice_donor_variant&intron_variant	HIGH	TraesCS1D02G263300	TraesCS1D02G263300.1	protein_coding	c.1992+2T>G
1D_357453863	A	C	splice_region_variant&intron_variant	LOW	TraesCS1D02G263300	TraesCS1D02G263300.1	protein_coding	c.1992+3A>C
1D_357453865	C	T	splice_region_variant&intron_variant	LOW	TraesCS1D02G263300	TraesCS1D02G263300.1	protein_coding	c.1992+5C>T
1D_357453867	A	C	splice_region_variant&intron_variant	LOW	TraesCS1D02G263300	TraesCS1D02G263300.1	protein_coding	c.1992+7A>C
1D_357458726	G	A	synonymous_variant	LOW	TraesCS1D02G263400	TraesCS1D02G263400.1	protein_coding	c.147G>A
1D_359721811	A	G	synonymous_variant	LOW	TraesCS1D02G263900	TraesCS1D02G263900.1	protein_coding	c.2332T>C
1D_359839047	A	C	synonymous_variant	LOW	TraesCS1D02G264100	TraesCS1D02G264100.1	protein_coding	c.2361T>G
1D_360365727	G	C	missense_variant	MODERATE	TraesCS1D02G264300	TraesCS1D02G264300.1	protein_coding	c.223C>G
1D_360365875	C	A	synonymous_variant	LOW	TraesCS1D02G264300	TraesCS1D02G264300.1	protein_coding	c.75G>T
1D_360365902	T	C	synonymous_variant	LOW	TraesCS1D02G264300	TraesCS1D02G264300.1	protein_coding	c.48A>G
1D_360365920	T	A	synonymous_variant	LOW	TraesCS1D02G264300	TraesCS1D02G264300.1	protein_coding	c.30A>T
1D_360365922	A	G	missense_variant	MODERATE	TraesCS1D02G264300	TraesCS1D02G264300.1	protein_coding	c.28T>C
1D_360366601	G	A	5_prime_UTR_variant	MODIFIER	TraesCS1D02G264400	TraesCS1D02G264400.1	protein_coding	c.-18G>A
1D_361358553	T	A	intron_variant	MODIFIER	TraesCS1D02G265700	TraesCS1D02G265700.1	protein_coding	c.184-105T>A
1D_361358565	A	C	intron_variant	MODIFIER	TraesCS1D02G265700	TraesCS1D02G265700.1	protein_coding	c.184-93A>C
1D_361358573	T	C	intron_variant	MODIFIER	TraesCS1D02G265700	TraesCS1D02G265700.1	protein_coding	c.184-85T>C
1D_361358575	T	G	intron_variant	MODIFIER	TraesCS1D02G265700	TraesCS1D02G265700.1	protein_coding	c.184-83T>G
1D_361908292	C	T	3_prime_UTR_variant	MODIFIER	TraesCS1D02G266000	TraesCS1D02G266000.1	protein_coding	c.*240C>T
1D_361908294	G	T	3_prime_UTR_variant	MODIFIER	TraesCS1D02G266000	TraesCS1D02G266000.1	protein_coding	c.*242G>T
1D_362321159	A	T	missense_variant	MODERATE	TraesCS1D02G266500	TraesCS1D02G266500.1	protein_coding	c.446T>A
1D_364386967	C	G	synonymous_variant	LOW	TraesCS1D02G268800	TraesCS1D02G268800.1	protein_coding	c.171G>C
1D_364387179	G	T	5_prime_UTR_variant	MODIFIER	TraesCS1D02G268800	TraesCS1D02G268800.1	protein_coding	c.-42C>A
1D_364387180	C	G	5_prime_UTR_variant	MODIFIER	TraesCS1D02G268800	TraesCS1D02G268800.1	protein_coding	c.-43G>C
1D_364387183	C	G	5_prime_UTR_variant	MODIFIER	TraesCS1D02G268800	TraesCS1D02G268800.1	protein_coding	c.-46G>C
1D_364387198	G	C	5_prime_UTR_variant	MODIFIER	TraesCS1D02G268800	TraesCS1D02G268800.1	protein_coding	c.-61C>G
1D_365535137	G	T	synonymous_variant	LOW	TraesCS1D02G270600	TraesCS1D02G270600.1	protein_coding	c.1023G>T
1D_365723195	A	G	upstream_gene_variant	MODIFIER	TraesCS1D02G270900	TraesCS1D02G270900.1	protein_coding	c.-4860T>C
1D_365723201	T	C	upstream_gene_variant	MODIFIER	TraesCS1D02G270900	TraesCS1D02G270900.1	protein_coding	c.-4866A>G
1D_365723205	G	C	upstream_gene_variant	MODIFIER	TraesCS1D02G270900	TraesCS1D02G270900.1	protein_coding	c.-4870C>G
1D_365986475	T	C	synonymous_variant	LOW	TraesCS1D02G271500	TraesCS1D02G271500.1	protein_coding	c.1137T>C
1D_370013329	T	G	splice_region_variant&intron_variant	LOW	TraesCS1D02G274400	TraesCS1D02G274400.1	protein_coding	c.1066-8A>C
1D_371783831	G	A	missense_variant	MODERATE	TraesCS1D02G276000	TraesCS1D02G276000.1	protein_coding	c.925C>T
1D_373368428	G	T	missense_variant	MODERATE	TraesCS1D02G276700	TraesCS1D02G276700.1	protein_coding	c.307G>T
1D_377187726	T	C	5_prime_UTR_variant	MODIFIER	TraesCS1D02G279400	TraesCS1D02G279400.1	protein_coding	c.-262T>C
1D_377803832	G	A	splice_region_variant&intron_variant	LOW	TraesCS1D02G279700	TraesCS1D02G279700.1	protein_coding	c.669-3C>T
1D_379581201	A	C	synonymous_variant	LOW	TraesCS1D02G281900	TraesCS1D02G281900.1	protein_coding	c.252A>C
1D_379581216	A	T	splice_region_variant&intron_variant	LOW	TraesCS1D02G281900	TraesCS1D02G281900.1	protein_coding	c.264+3A>T
1D_381010197	T	C	5_prime_UTR_variant	MODIFIER	TraesCS1D02G282900	TraesCS1D02G282900.1	protein_coding	c.-176T>C
1D_381010242	C	A	5_prime_UTR_variant	MODIFIER	TraesCS1D02G282900	TraesCS1D02G282900.1	protein_coding	c.-131C>A
1D_381010253	C	G	5_prime_UTR_variant	MODIFIER	TraesCS1D02G282900	TraesCS1D02G282900.1	protein_coding	c.-120C>G
1D_381010257	G	T	5_prime_UTR_variant	MODIFIER	TraesCS1D02G282900	TraesCS1D02G282900.1	protein_coding	c.-116G>T
1D_381010261	C	T	5_prime_UTR_variant	MODIFIER	TraesCS1D02G282900	TraesCS1D02G282900.1	protein_coding	c.-112C>T
1D_381010281	A	G	5_prime_UTR_variant	MODIFIER	TraesCS1D02G282900	TraesCS1D02G282900.1	protein_coding	c.-92A>G
1D_381010282	A	G	5_prime_UTR_variant	MODIFIER	TraesCS1D02G282900	TraesCS1D02G282900.1	protein_coding	c.-91A>G
1D_381010344	A	G	5_prime_UTR_variant	MODIFIER	TraesCS1D02G282900	TraesCS1D02G282900.1	protein_coding	c.-29A>G
1D_381010570	A	C	synonymous_variant	LOW	TraesCS1D02G282900	TraesCS1D02G282900.1	protein_coding	c.96A>C
1D_381010573	G	A	synonymous_variant	LOW	TraesCS1D02G282900	TraesCS1D02G282900.1	protein_coding	c.99G>A
1D_383251941	T	C	missense_variant&splice_region_variant	MODERATE	TraesCS1D02G285100	TraesCS1D02G285100.1	protein_coding	c.412A>G
1D_383251945	G	C	splice_region_variant&intron_variant	LOW	TraesCS1D02G285100	TraesCS1D02G285100.1	protein_coding	c.411-3C>G
1D_383316885	T	G	5_prime_UTR_variant	MODIFIER	TraesCS1D02G285200	TraesCS1D02G285200.1	protein_coding	c.-83A>C
1D_383319926	A	G	synonymous_variant	LOW	TraesCS1D02G285300	TraesCS1D02G285300.1	protein_coding	c.300T>C
1D_384511610	A	G	missense_variant&splice_region_variant	MODERATE	TraesCS1D02G286300	TraesCS1D02G286300.1	protein_coding	c.2956T>C
1D_385626054	T	C	splice_region_variant&intron_variant	LOW	TraesCS1D02G287300	TraesCS1D02G287300.4	protein_coding	c.619-4A>G
1D_385626056	A	C	splice_region_variant&intron_variant	LOW	TraesCS1D02G287300	TraesCS1D02G287300.4	protein_coding	c.619-6T>G
1D_385626062	A	T	downstream_gene_variant	MODIFIER	TraesCS1D02G287200	TraesCS1D02G287200.1	protein_coding	c.*4930A>T
1D_391324041	C	A	missense_variant	MODERATE	TraesCS1D02G292400	TraesCS1D02G292400.3	protein_coding	c.775G>T
1D_391324066	A	G	splice_region_variant&intron_variant	LOW	TraesCS1D02G292400	TraesCS1D02G292400.3	protein_coding	c.753-3T>C
1D_393734857	C	T	synonymous_variant	LOW	TraesCS1D02G294500	TraesCS1D02G294500.1	protein_coding	c.1002C>T
1D_397076481	G	A	missense_variant	MODERATE	TraesCS1D02G298400	TraesCS1D02G298400.2	protein_coding	c.2072G>A
1D_398458601	T	A	intron_variant	MODIFIER	TraesCS1D02G300200	TraesCS1D02G300200.1	protein_coding	c.702+40T>A
1D_398981945	C	A	missense_variant	MODERATE	TraesCS1D02G301300	TraesCS1D02G301300.1	protein_coding	c.85G>T
1D_399823437	T	G	intron_variant	MODIFIER	TraesCS1D02G301900	TraesCS1D02G301900.1	protein_coding	c.748+9T>G
1D_403695417	A	G	missense_variant&splice_region_variant	MODERATE	TraesCS1D02G307100	TraesCS1D02G307100.1	protein_coding	c.142A>G
1D_403699647	A	T	missense_variant	MODERATE	TraesCS1D02G307100	TraesCS1D02G307100.1	protein_coding	c.794A>T
1D_403699653	A	C	splice_region_variant&intron_variant	LOW	TraesCS1D02G307100	TraesCS1D02G307100.1	protein_coding	c.797+3A>C
1D_403699657	C	G	splice_region_variant&intron_variant	LOW	TraesCS1D02G307100	TraesCS1D02G307100.1	protein_coding	c.797+7C>G
1D_403699658	T	G	splice_region_variant&intron_variant	LOW	TraesCS1D02G307100	TraesCS1D02G307100.1	protein_coding	c.797+8T>G
1D_403724967	C	A	splice_acceptor_variant&intron_variant	HIGH	TraesCS1D02G307400	TraesCS1D02G307400.1	protein_coding	c.727-1G>T
1D_404063142	C	T	5_prime_UTR_variant	MODIFIER	TraesCS1D02G307800	TraesCS1D02G307800.1	protein_coding	c.-191G>A
1D_404063144	C	G	5_prime_UTR_variant	MODIFIER	TraesCS1D02G307800	TraesCS1D02G307800.1	protein_coding	c.-193G>C
1D_404063145	T	G	5_prime_UTR_variant	MODIFIER	TraesCS1D02G307800	TraesCS1D02G307800.1	protein_coding	c.-194A>C
1D_404139988	G	A	upstream_gene_variant	MODIFIER	TraesCS1D02G308000	TraesCS1D02G308000.1	protein_coding	c.-2648C>T
1D_405111106	C	G	splice_region_variant&intron_variant	LOW	TraesCS1D02G309200	TraesCS1D02G309200.1	protein_coding	c.665-4G>C
1D_405164210	A	G	5_prime_UTR_variant	MODIFIER	TraesCS1D02G309300	TraesCS1D02G309300.1	protein_coding	c.-49A>G
1D_405164225	A	G	5_prime_UTR_variant	MODIFIER	TraesCS1D02G309300	TraesCS1D02G309300.1	protein_coding	c.-34A>G
1D_405164232	T	A	5_prime_UTR_variant	MODIFIER	TraesCS1D02G309300	TraesCS1D02G309300.1	protein_coding	c.-27T>A
1D_407623346	G	A	synonymous_variant	LOW	TraesCS1D02G311400	TraesCS1D02G311400.2	protein_coding	c.4434G>A
1D_407623373	T	G	splice_donor_variant&intron_variant	HIGH	TraesCS1D02G311400	TraesCS1D02G311400.2	protein_coding	c.4459+2T>G
1D_409050923	A	G	splice_region_variant&synonymous_variant	LOW	TraesCS1D02G313800	TraesCS1D02G313800.2	protein_coding	c.405T>C
1D_409790516	C	T	synonymous_variant	LOW	TraesCS1D02G314600	TraesCS1D02G314600.2	protein_coding	c.1185C>T
1D_412078241	G	C	missense_variant	MODERATE	TraesCS1D02G317100	TraesCS1D02G317100.1	protein_coding	c.982G>C
1D_412078253	G	A	missense_variant	MODERATE	TraesCS1D02G317100	TraesCS1D02G317100.1	protein_coding	c.994G>A
1D_412078261	A	T	synonymous_variant	LOW	TraesCS1D02G317100	TraesCS1D02G317100.1	protein_coding	c.1002A>T
1D_412078276	A	C	missense_variant	MODERATE	TraesCS1D02G317100	TraesCS1D02G317100.1	protein_coding	c.1017A>C
1D_412078283	C	T	missense_variant	MODERATE	TraesCS1D02G317100	TraesCS1D02G317100.1	protein_coding	c.1024C>T
1D_412078284	T	A	missense_variant	MODERATE	TraesCS1D02G317100	TraesCS1D02G317100.1	protein_coding	c.1025T>A
1D_412078295	G	C	missense_variant	MODERATE	TraesCS1D02G317100	TraesCS1D02G317100.1	protein_coding	c.1036G>C
1D_412078296	A	G	missense_variant	MODERATE	TraesCS1D02G317100	TraesCS1D02G317100.1	protein_coding	c.1037A>G
1D_412078309	C	T	synonymous_variant	LOW	TraesCS1D02G317100	TraesCS1D02G317100.1	protein_coding	c.1050C>T
1D_414707574	G	T	missense_variant	MODERATE	TraesCS1D02G321100	TraesCS1D02G321100.1	protein_coding	c.796G>T
1D_416471763	A	T	missense_variant	MODERATE	TraesCS1D02G324200	TraesCS1D02G324200.1	protein_coding	c.1857T>A
1D_418193487	A	G	splice_region_variant&intron_variant	LOW	TraesCS1D02G325500	TraesCS1D02G325500.1	protein_coding	c.444+4A>G
1D_423057945	T	C	synonymous_variant	LOW	TraesCS1D02G332800	TraesCS1D02G332800.1	protein_coding	c.684A>G
1D_423251279	T	G	intron_variant	MODIFIER	TraesCS1D02G332900	TraesCS1D02G332900.4	protein_coding	c.212+150T>G
1D_423251329	T	G	intron_variant	MODIFIER	TraesCS1D02G332900	TraesCS1D02G332900.4	protein_coding	c.212+200T>G
1D_423251345	A	C	intron_variant	MODIFIER	TraesCS1D02G332900	TraesCS1D02G332900.4	protein_coding	c.212+216A>C
1D_423269370	A	T	splice_region_variant&intron_variant	LOW	TraesCS1D02G333000	TraesCS1D02G333000.1	protein_coding	c.2121+3A>T
1D_423269371	T	A	splice_region_variant&intron_variant	LOW	TraesCS1D02G333000	TraesCS1D02G333000.1	protein_coding	c.2121+4T>A
1D_423857847	G	T	intron_variant	MODIFIER	TraesCS1D02G333900	TraesCS1D02G333900.1	protein_coding	c.1705-11C>A
1D_425038448	A	C	synonymous_variant	LOW	TraesCS1D02G335000	TraesCS1D02G335000.1	protein_coding	c.462T>G
1D_425038460	G	C	synonymous_variant	LOW	TraesCS1D02G335000	TraesCS1D02G335000.1	protein_coding	c.450C>G
1D_425038538	C	G	missense_variant	MODERATE	TraesCS1D02G335000	TraesCS1D02G335000.1	protein_coding	c.372G>C
1D_425038543	G	A	missense_variant	MODERATE	TraesCS1D02G335000	TraesCS1D02G335000.1	protein_coding	c.367C>T
1D_425038588	A	G	missense_variant	MODERATE	TraesCS1D02G335000	TraesCS1D02G335000.1	protein_coding	c.322T>C
1D_425054184	C	T	synonymous_variant	LOW	TraesCS1D02G335200	TraesCS1D02G335200.1	protein_coding	c.42C>T
1D_426405951	C	T	missense_variant	MODERATE	TraesCS1D02G336200	TraesCS1D02G336200.1	protein_coding	c.479C>T
1D_426419400	A	G	synonymous_variant	LOW	TraesCS1D02G336300	TraesCS1D02G336300.1	protein_coding	c.481T>C
1D_426419418	G	C	missense_variant	MODERATE	TraesCS1D02G336300	TraesCS1D02G336300.1	protein_coding	c.463C>G
1D_426419449	G	A	synonymous_variant	LOW	TraesCS1D02G336300	TraesCS1D02G336300.1	protein_coding	c.432C>T
1D_426419987	A	G	synonymous_variant	LOW	TraesCS1D02G336300	TraesCS1D02G336300.1	protein_coding	c.123T>C
1D_426420006	T	C	missense_variant	MODERATE	TraesCS1D02G336300	TraesCS1D02G336300.1	protein_coding	c.104A>G
1D_427621604	A	G	downstream_gene_variant	MODIFIER	TraesCS1D02G338300	TraesCS1D02G338300.2	protein_coding	c.*3541A>G
1D_427621641	T	G	downstream_gene_variant	MODIFIER	TraesCS1D02G338300	TraesCS1D02G338300.2	protein_coding	c.*3578T>G
1D_427621671	C	T	downstream_gene_variant	MODIFIER	TraesCS1D02G338300	TraesCS1D02G338300.2	protein_coding	c.*3608C>T
1D_427621675	G	C	downstream_gene_variant	MODIFIER	TraesCS1D02G338300	TraesCS1D02G338300.2	protein_coding	c.*3612G>C
1D_427940297	C	G	missense_variant	MODERATE	TraesCS1D02G338900	TraesCS1D02G338900.1	protein_coding	c.360G>C
1D_435802391	C	T	missense_variant	MODERATE	TraesCS1D02G349700	TraesCS1D02G349700.1	protein_coding	c.190G>A
1D_436621814	C	T	missense_variant	MODERATE	TraesCS1D02G351400	TraesCS1D02G351400.1	protein_coding	c.967G>A
1D_436621821	C	A	synonymous_variant	LOW	TraesCS1D02G351400	TraesCS1D02G351400.1	protein_coding	c.960G>T
1D_439070773	A	T	splice_region_variant&intron_variant	LOW	TraesCS1D02G353400	TraesCS1D02G353400.1	protein_coding	c.364-3T>A
1D_442331393	C	G	missense_variant	MODERATE	TraesCS1D02G358500	TraesCS1D02G358500.1	protein_coding	c.388C>G
1D_442331858	C	T	synonymous_variant	LOW	TraesCS1D02G358500	TraesCS1D02G358500.1	protein_coding	c.564C>T
1D_442331879	T	G	splice_donor_variant&intron_variant	HIGH	TraesCS1D02G358500	TraesCS1D02G358500.1	protein_coding	c.583+2T>G
1D_443720387	A	C	downstream_gene_variant	MODIFIER	TraesCS1D02G360600	TraesCS1D02G360600.1	protein_coding	c.*1636A>C
1D_444343682	G	C	synonymous_variant	LOW	TraesCS1D02G361600	TraesCS1D02G361600.1	protein_coding	c.51C>G
1D_444368588	G	A	missense_variant	MODERATE	TraesCS1D02G361900	TraesCS1D02G361900.1	protein_coding	c.19G>A
1D_444368593	G	A	synonymous_variant	LOW	TraesCS1D02G361900	TraesCS1D02G361900.1	protein_coding	c.24G>A
1D_444368617	C	G	synonymous_variant	LOW	TraesCS1D02G361900	TraesCS1D02G361900.1	protein_coding	c.48C>G
1D_446268599	G	C	synonymous_variant	LOW	TraesCS1D02G365600	TraesCS1D02G365600.1	protein_coding	c.921C>G
1D_447530616	A	T	splice_region_variant&intron_variant	LOW	TraesCS1D02G367600	TraesCS1D02G367600.1	protein_coding	c.696+3A>T
1D_447530621	G	C	splice_region_variant&intron_variant	LOW	TraesCS1D02G367600	TraesCS1D02G367600.1	protein_coding	c.696+8G>C
1D_447530624	C	T	intron_variant	MODIFIER	TraesCS1D02G367600	TraesCS1D02G367600.1	protein_coding	c.696+11C>T
1D_447530628	C	A	intron_variant	MODIFIER	TraesCS1D02G367600	TraesCS1D02G367600.1	protein_coding	c.696+15C>A
1D_447530637	T	G	intron_variant	MODIFIER	TraesCS1D02G367600	TraesCS1D02G367600.1	protein_coding	c.696+24T>G
1D_447923573	T	A	missense_variant	MODERATE	TraesCS1D02G368700	TraesCS1D02G368700.1	protein_coding	c.325A>T
1D_448020864	C	G	missense_variant	MODERATE	TraesCS1D02G368900	TraesCS1D02G368900.2	protein_coding	c.688G>C
1D_448020875	A	T	splice_region_variant&intron_variant	LOW	TraesCS1D02G368900	TraesCS1D02G368900.2	protein_coding	c.682-5T>A
1D_448020876	A	C	splice_region_variant&intron_variant	LOW	TraesCS1D02G368900	TraesCS1D02G368900.2	protein_coding	c.682-6T>G
1D_448020878	T	C	splice_region_variant&intron_variant	LOW	TraesCS1D02G368900	TraesCS1D02G368900.2	protein_coding	c.682-8A>G
1D_448651406	A	C	upstream_gene_variant	MODIFIER	TraesCS1D02G370000	TraesCS1D02G370000.1	protein_coding	c.-62A>C
1D_448651407	C	T	upstream_gene_variant	MODIFIER	TraesCS1D02G370000	TraesCS1D02G370000.1	protein_coding	c.-61C>T
1D_448651527	G	C	synonymous_variant	LOW	TraesCS1D02G370000	TraesCS1D02G370000.1	protein_coding	c.60G>C
1D_448651536	G	C	synonymous_variant	LOW	TraesCS1D02G370000	TraesCS1D02G370000.1	protein_coding	c.69G>C
1D_448651697	G	A	missense_variant	MODERATE	TraesCS1D02G370000	TraesCS1D02G370000.1	protein_coding	c.230G>A
1D_448651714	G	T	missense_variant	MODERATE	TraesCS1D02G370000	TraesCS1D02G370000.1	protein_coding	c.247G>T
1D_448651716	C	G	synonymous_variant	LOW	TraesCS1D02G370000	TraesCS1D02G370000.1	protein_coding	c.249C>G
1D_448652769	C	A	missense_variant	MODERATE	TraesCS1D02G370000	TraesCS1D02G370000.1	protein_coding	c.702C>A
1D_450114210	C	T	upstream_gene_variant	MODIFIER	TraesCS1D02G372000	TraesCS1D02G372000.1	protein_coding	c.-3306G>A
1D_450114211	C	T	upstream_gene_variant	MODIFIER	TraesCS1D02G372000	TraesCS1D02G372000.1	protein_coding	c.-3307G>A
1D_450114263	T	C	upstream_gene_variant	MODIFIER	TraesCS1D02G372000	TraesCS1D02G372000.1	protein_coding	c.-3359A>G
[truncated: 19,784 more rows]

## Sheet: Table S2
Table S2. Identification of RNA/DNA difference sites associated with drought response.
Genomic position	Ref	Alt	Region	Level	Gene	Transcript	Type	NC(Nucleotide changes)	AAC(Amino acid changes)	Sample
1A_13458291	T	C	3_prime_UTR_variant	MODIFIER	TraesCS1A02G028700	TraesCS1A02G028700.1	protein_coding	c.*2105T>C		crown
1A_45796129	T	C	synonymous_variant	LOW	TraesCS1A02G064100	TraesCS1A02G064100.1	protein_coding	c.447T>C	p.Val149Val	crown
1A_45796144	A	T	synonymous_variant	LOW	TraesCS1A02G064100	TraesCS1A02G064100.1	protein_coding	c.462A>T	p.Ala154Ala	crown
1A_107096079	G	T	synonymous_variant	LOW	TraesCS1A02G107900	TraesCS1A02G107900.2	protein_coding	c.570G>T	p.Arg190Arg	crown
1B_15879086	C	T	synonymous_variant	LOW	TraesCS1B02G032700	TraesCS1B02G032700.2	protein_coding	c.1605C>T	p.Ser535Ser	crown
1B_26969781	T	C	missense_variant	MODERATE	TraesCS1B02G047200	TraesCS1B02G047200.1	protein_coding	c.1067A>G	p.Asn356Ser	crown
1B_26969787	C	T	missense_variant	MODERATE	TraesCS1B02G047200	TraesCS1B02G047200.1	protein_coding	c.1061G>A	p.Arg354His	crown
1B_28322648	A	G	synonymous_variant	LOW	TraesCS1B02G048200	TraesCS1B02G048200.1	protein_coding	c.1953T>C	p.Thr651Thr	crown
1B_139070046	A	G	3_prime_UTR_variant	MODIFIER	TraesCS1B02G118400	TraesCS1B02G118400.1	protein_coding	c.*19T>C		crown
1B_139070048	T	A	3_prime_UTR_variant	MODIFIER	TraesCS1B02G118400	TraesCS1B02G118400.1	protein_coding	c.*17A>T		crown
1B_321886811	A	C	missense_variant	MODERATE	TraesCS1B02G177300	TraesCS1B02G177300.1	protein_coding	c.119T>G	p.Val40Gly	crown
1B_342122412	A	G	5_prime_UTR_variant	MODIFIER	TraesCS1B02G191300	TraesCS1B02G191300.1	protein_coding	c.-35A>G		crown
1B_342122433	T	A	5_prime_UTR_variant	MODIFIER	TraesCS1B02G191300	TraesCS1B02G191300.1	protein_coding	c.-14T>A		crown
1D_185066663	T	A	synonymous_variant	LOW	TraesCS1D02G137000	TraesCS1D02G137000.1	protein_coding	c.462T>A	p.Arg154Arg	crown
2A_15947998	A	G	3_prime_UTR_variant	MODIFIER	TraesCS2A02G037800	TraesCS2A02G037800.2	protein_coding	c.*315T>C		crown
2A_416924838	T	G	synonymous_variant	LOW	TraesCS2A02G263200	TraesCS2A02G263200.1	protein_coding	c.1146A>C	p.Val382Val	crown
2B_44109580	C	G	synonymous_variant	LOW	TraesCS2B02G078700	TraesCS2B02G078700.1	protein_coding	c.114G>C	p.Pro38Pro	crown
2B_44109599	A	G	missense_variant	MODERATE	TraesCS2B02G078700	TraesCS2B02G078700.1	protein_coding	c.95T>C	p.Leu32Ser	crown
2B_44109611	G	C	missense_variant	MODERATE	TraesCS2B02G078700	TraesCS2B02G078700.1	protein_coding	c.83C>G	p.Ala28Gly	crown
2B_118687600	A	T	missense_variant	MODERATE	TraesCS2B02G152100	TraesCS2B02G152100.1	protein_coding	c.214A>T	p.Ile72Leu	crown
2B_212312587	A	C	5_prime_UTR_variant	MODIFIER	TraesCS2B02G222700	TraesCS2B02G222700.1	protein_coding	c.-215T>G		crown
2B_362692831	C	A	synonymous_variant	LOW	TraesCS2B02G268300	TraesCS2B02G268300.1	protein_coding	c.1233G>T	p.Val411Val	crown
2D_2468702	C	T	downstream_gene_variant	MODIFIER	TraesCS2D02G004000	TraesCS2D02G004000.1	protein_coding	c.*1749G>A		crown
2D_2468707	A	T	downstream_gene_variant	MODIFIER	TraesCS2D02G004000	TraesCS2D02G004000.1	protein_coding	c.*1744T>A		crown
2D_2468738	G	C	downstream_gene_variant	MODIFIER	TraesCS2D02G004000	TraesCS2D02G004000.1	protein_coding	c.*1713C>G		crown
3A_66254367	C	G	synonymous_variant	LOW	TraesCS3A02G102500	TraesCS3A02G102500.1	protein_coding	c.279C>G	p.Leu93Leu	crown
3A_137574115	A	G	5_prime_UTR_variant	MODIFIER	TraesCS3A02G150300	TraesCS3A02G150300.2	protein_coding	c.-91A>G		crown
3A_137574160	G	A	5_prime_UTR_variant	MODIFIER	TraesCS3A02G150300	TraesCS3A02G150300.2	protein_coding	c.-46G>A		crown
3B_113914266	T	C	5_prime_UTR_variant	MODIFIER	TraesCS3B02G131500	TraesCS3B02G131500.2	protein_coding	c.-149T>C		crown
3B_123478603	C	A	5_prime_UTR_variant	MODIFIER	TraesCS3B02G138100	TraesCS3B02G138100.1	protein_coding	c.-97G>T		crown
3B_123478615	C	T	5_prime_UTR_variant	MODIFIER	TraesCS3B02G138100	TraesCS3B02G138100.1	protein_coding	c.-109G>A		crown
3B_132007351	G	A	missense_variant	MODERATE	TraesCS3B02G143000	TraesCS3B02G143000.2	protein_coding	c.1493G>A	p.Gly498Glu	crown
3B_132007386	T	C	3_prime_UTR_variant	MODIFIER	TraesCS3B02G143000	TraesCS3B02G143000.2	protein_coding	c.*10T>C		crown
3B_132007387	G	C	3_prime_UTR_variant	MODIFIER	TraesCS3B02G143000	TraesCS3B02G143000.2	protein_coding	c.*11G>C		crown
3B_405657781	C	T	3_prime_UTR_variant	MODIFIER	TraesCS3B02G252400	TraesCS3B02G252400.1	protein_coding	c.*15G>A		crown
3B_405657782	A	G	3_prime_UTR_variant	MODIFIER	TraesCS3B02G252400	TraesCS3B02G252400.1	protein_coding	c.*14T>C		crown
3D_5880192	G	T	synonymous_variant	LOW	TraesCS3D02G017400	TraesCS3D02G017400.1	protein_coding	c.273C>A	p.Thr91Thr	crown
3D_251314808	A	G	synonymous_variant	LOW	TraesCS3D02G203100	TraesCS3D02G203100.1	protein_coding	c.612T>C	p.Val204Val	crown
4A_4821403	T	C	3_prime_UTR_variant	MODIFIER	TraesCS4A02G007600	TraesCS4A02G007600.1	protein_coding	c.*152T>C		crown
4A_4821431	A	C	3_prime_UTR_variant	MODIFIER	TraesCS4A02G007600	TraesCS4A02G007600.1	protein_coding	c.*180A>C		crown
4A_16470918	G	T	missense_variant	MODERATE	TraesCS4A02G023100	TraesCS4A02G023100.1	protein_coding	c.1720G>T	p.Ala574Ser	crown
4A_51137916	C	T	5_prime_UTR_premature_start_codon_gain_variant	LOW	TraesCS4A02G058800	TraesCS4A02G058800.3	protein_coding	c.-35C>T		crown
4A_51137929	C	G	5_prime_UTR_variant	MODIFIER	TraesCS4A02G058800	TraesCS4A02G058800.3	protein_coding	c.-22C>G		crown
4A_64151830	G	A	upstream_gene_variant	MODIFIER	TraesCS4A02G066900	TraesCS4A02G066900.2	protein_coding	c.-8C>T		crown
4A_222559049	G	A	synonymous_variant	LOW	TraesCS4A02G141700	TraesCS4A02G141700.1	protein_coding	c.213C>T	p.Arg71Arg	crown
4B_4136055	T	C	synonymous_variant	LOW	TraesCS4B02G006400	TraesCS4B02G006400.1	protein_coding	c.951A>G	p.Lys317Lys	crown
4B_4136091	C	T	synonymous_variant	LOW	TraesCS4B02G006400	TraesCS4B02G006400.1	protein_coding	c.915G>A	p.Thr305Thr	crown
4B_50835779	A	G	3_prime_UTR_variant	MODIFIER	TraesCS4B02G059600	TraesCS4B02G059600.2	protein_coding	c.*110A>G		crown
4B_50835781	A	G	3_prime_UTR_variant	MODIFIER	TraesCS4B02G059600	TraesCS4B02G059600.2	protein_coding	c.*112A>G		crown
4D_1706122	T	G	missense_variant	MODERATE	TraesCS4D02G004000	TraesCS4D02G004000.1	protein_coding	c.2741A>C	p.Asn914Thr	crown
4D_1706123	T	C	missense_variant	MODERATE	TraesCS4D02G004000	TraesCS4D02G004000.1	protein_coding	c.2740A>G	p.Asn914Asp	crown
4D_1706126	G	A	synonymous_variant	LOW	TraesCS4D02G004000	TraesCS4D02G004000.1	protein_coding	c.2737C>T	p.Leu913Leu	crown
4D_1706128	T	G	missense_variant	MODERATE	TraesCS4D02G004000	TraesCS4D02G004000.1	protein_coding	c.2735A>C	p.Tyr912Ser	crown
5A_18907071	A	G	missense_variant	MODERATE	TraesCS5A02G023900	TraesCS5A02G023900.1	protein_coding	c.1783T>C	p.Trp595Arg	crown
5A_106165569	T	C	synonymous_variant	LOW	TraesCS5A02G082100	TraesCS5A02G082100.1	protein_coding	c.732A>G	p.Val244Val	crown
5B_216834505	C	T	missense_variant	MODERATE	TraesCS5B02G121600	TraesCS5B02G121600.1	protein_coding	c.589G>A	p.Val197Ile	crown
5D_37192081	T	C	missense_variant	MODERATE	TraesCS5D02G038300	TraesCS5D02G038300.1	protein_coding	c.1984A>G	p.Ile662Val	crown
5D_37192082	G	T	synonymous_variant	LOW	TraesCS5D02G038300	TraesCS5D02G038300.1	protein_coding	c.1983C>A	p.Gly661Gly	crown
5D_37192091	C	T	synonymous_variant	LOW	TraesCS5D02G038300	TraesCS5D02G038300.1	protein_coding	c.1974G>A	p.Gly658Gly	crown
5D_37192115	T	C	synonymous_variant	LOW	TraesCS5D02G038300	TraesCS5D02G038300.1	protein_coding	c.1950A>G	p.Leu650Leu	crown
5D_37192133	G	A	synonymous_variant	LOW	TraesCS5D02G038300	TraesCS5D02G038300.1	protein_coding	c.1932C>T	p.Asp644Asp	crown
5D_37192136	A	C	synonymous_variant	LOW	TraesCS5D02G038300	TraesCS5D02G038300.1	protein_coding	c.1929T>G	p.Ala643Ala	crown
5D_265969320	C	G	missense_variant	MODERATE	TraesCS5D02G169500	TraesCS5D02G169500.1	protein_coding	c.2404C>G	p.Pro802Ala	crown
6A_198179547	T	G	missense_variant	MODERATE	TraesCS6A02G177500	TraesCS6A02G177500.1	protein_coding	c.559A>C	p.Thr187Pro	crown
6A_276311015	A	G	upstream_gene_variant	MODIFIER	TraesCS6A02G195000	TraesCS6A02G195000.1	protein_coding	c.-20T>C		crown
6A_276311016	G	A	upstream_gene_variant	MODIFIER	TraesCS6A02G195000	TraesCS6A02G195000.1	protein_coding	c.-21C>T		crown
6B_17036872	G	A	missense_variant	MODERATE	TraesCS6B02G028400	TraesCS6B02G028400.1	protein_coding	c.275C>T	p.Ala92Val	crown
6B_289529750	C	T	synonymous_variant	LOW	TraesCS6B02G214100	TraesCS6B02G214100.1	protein_coding	c.1458G>A	p.Ser486Ser	crown
6D_13601658	G	A	synonymous_variant	LOW	TraesCS6D02G032300	TraesCS6D02G032300.1	protein_coding	c.174C>T	p.Phe58Phe	crown
6D_13601662	C	T	missense_variant	MODERATE	TraesCS6D02G032300	TraesCS6D02G032300.1	protein_coding	c.170G>A	p.Gly57Glu	crown
6D_28688362	G	C	synonymous_variant	LOW	TraesCS6D02G061300	TraesCS6D02G061300.1	protein_coding	c.288G>C	p.Ala96Ala	crown
6D_28688371	G	C	synonymous_variant	LOW	TraesCS6D02G061300	TraesCS6D02G061300.1	protein_coding	c.297G>C	p.Ala99Ala	crown
6D_97581073	A	G	synonymous_variant	LOW	TraesCS6D02G131100	TraesCS6D02G131100.1	protein_coding	c.1974A>G	p.Lys658Lys	crown
6D_97581079	T	C	synonymous_variant	LOW	TraesCS6D02G131100	TraesCS6D02G131100.1	protein_coding	c.1980T>C	p.Ala660Ala	crown
6D_119296445	T	C	5_prime_UTR_variant	MODIFIER	TraesCS6D02G147300	TraesCS6D02G147300.1	protein_coding	c.-3T>C		crown
6D_119296453	G	A	synonymous_variant	LOW	TraesCS6D02G147300	TraesCS6D02G147300.1	protein_coding	c.6G>A	p.Glu2Glu	crown
7A_174199468	A	G	synonymous_variant	LOW	TraesCS7A02G211200	TraesCS7A02G211200.1	protein_coding	c.969T>C	p.Gly323Gly	crown
7B_297379021	T	C	synonymous_variant	LOW	TraesCS7B02G184500	TraesCS7B02G184500.1	protein_coding	c.1476A>G	p.Glu492Glu	crown
1A_9374831	G	T	missense_variant	MODERATE	TraesCS1A02G018100	TraesCS1A02G018100.1	protein_coding	c.817C>A	p.Gln273Lys	leaf
1A_9549296	C	T	missense_variant	MODERATE	TraesCS1A02G018500	TraesCS1A02G018500.1	protein_coding	c.2008G>A	p.Ala670Thr	leaf
1A_9549300	C	A	missense_variant	MODERATE	TraesCS1A02G018500	TraesCS1A02G018500.1	protein_coding	c.2004G>T	p.Gln668His	leaf
1B_15879101	C	T	synonymous_variant	LOW	TraesCS1B02G032700	TraesCS1B02G032700.2	protein_coding	c.1620C>T	p.Leu540Leu	leaf
1B_15879112	G	A	missense_variant	MODERATE	TraesCS1B02G032700	TraesCS1B02G032700.2	protein_coding	c.1631G>A	p.Ser544Asn	leaf
1D_10663079	G	C	synonymous_variant	LOW	TraesCS1D02G026000	TraesCS1D02G026000.1	protein_coding	c.285C>G	p.Leu95Leu	leaf
1D_10663100	A	G	synonymous_variant	LOW	TraesCS1D02G026000	TraesCS1D02G026000.1	protein_coding	c.264T>C	p.Asp88Asp	leaf
1D_64142232	G	C	missense_variant	MODERATE	TraesCS1D02G082200	TraesCS1D02G082200.1	protein_coding	c.144C>G	p.Asp48Glu	leaf
1D_66994636	A	G	missense_variant	MODERATE	TraesCS1D02G084000	TraesCS1D02G084000.1	protein_coding	c.530T>C	p.Val177Ala	leaf
1D_100465112	G	A	missense_variant	MODERATE	TraesCS1D02G107500	TraesCS1D02G107500.1	protein_coding	c.1507G>A	p.Ala503Thr	leaf
1D_100465114	G	T	synonymous_variant	LOW	TraesCS1D02G107500	TraesCS1D02G107500.1	protein_coding	c.1509G>T	p.Ala503Ala	leaf
1D_100465132	T	C	synonymous_variant	LOW	TraesCS1D02G107500	TraesCS1D02G107500.1	protein_coding	c.1527T>C	p.Tyr509Tyr	leaf
1D_143333497	G	A	upstream_gene_variant	MODIFIER	TraesCS1D02G130000	TraesCS1D02G130000.1	protein_coding	c.-1141G>A		leaf
1D_208277847	C	T	synonymous_variant	LOW	TraesCS1D02G150400	TraesCS1D02G150400.1	protein_coding	c.1908G>A	p.Leu636Leu	leaf
1D_208819442	G	A	upstream_gene_variant	MODIFIER	TraesCS1D02G150900	TraesCS1D02G150900.1	protein_coding	c.-667G>A		leaf
1D_240595679	A	C	missense_variant	MODERATE	TraesCS1D02G168300	TraesCS1D02G168300.4	protein_coding	c.208T>G	p.Tyr70Asp	leaf
2A_21252947	A	T	missense_variant	MODERATE	TraesCS2A02G053100	TraesCS2A02G053100.1	protein_coding	c.1598T>A	p.Phe533Tyr	leaf
2A_21252961	A	C	synonymous_variant	LOW	TraesCS2A02G053100	TraesCS2A02G053100.1	protein_coding	c.1584T>G	p.Leu528Leu	leaf
2A_151263391	T	C	missense_variant	MODERATE	TraesCS2A02G188200	TraesCS2A02G188200.1	protein_coding	c.1355T>C	p.Leu452Ser	leaf
2B_15090231	T	C	upstream_gene_variant	MODIFIER	TraesCS2B02G032000	TraesCS2B02G032000.1	protein_coding	c.-32A>G		leaf
2B_17883226	C	G	synonymous_variant	LOW	TraesCS2B02G038700	TraesCS2B02G038700.1	protein_coding	c.72G>C	p.Ala24Ala	leaf
2B_17883229	T	G	synonymous_variant	LOW	TraesCS2B02G038700	TraesCS2B02G038700.1	protein_coding	c.69A>C	p.Leu23Leu	leaf
2B_44274037	T	C	synonymous_variant	LOW	TraesCS2B02G079100	TraesCS2B02G079100.1	protein_coding	c.498A>G	p.Pro166Pro	leaf
2B_96236930	A	G	synonymous_variant	LOW	TraesCS2B02G128800	TraesCS2B02G128800.1	protein_coding	c.1056T>C	p.Gly352Gly	leaf
2B_157574525	C	G	5_prime_UTR_variant	MODIFIER	TraesCS2B02G182600	TraesCS2B02G182600.1	protein_coding	c.-80C>G		leaf
2B_162628472	T	G	intron_variant	MODIFIER	TraesCS2B02G187300	TraesCS2B02G187300.1	protein_coding	c.-2-59A>C		leaf
2D_36113580	T	C	missense_variant	MODERATE	TraesCS2D02G083600	TraesCS2D02G083600.1	protein_coding	c.622T>C	p.Cys208Arg	leaf
2D_154098879	G	C	synonymous_variant	LOW	TraesCS2D02G202000	TraesCS2D02G202000.1	protein_coding	c.123G>C	p.Ala41Ala	leaf
2D_194448505	G	A	downstream_gene_variant	MODIFIER	TraesCS2D02G226200	TraesCS2D02G226200.1	protein_coding	c.*688C>T		leaf
2D_194448556	G	A	downstream_gene_variant	MODIFIER	TraesCS2D02G226200	TraesCS2D02G226200.1	protein_coding	c.*637C>T		leaf
2D_194448565	T	C	downstream_gene_variant	MODIFIER	TraesCS2D02G226200	TraesCS2D02G226200.1	protein_coding	c.*628A>G		leaf
2D_194448582	C	A	downstream_gene_variant	MODIFIER	TraesCS2D02G226200	TraesCS2D02G226200.1	protein_coding	c.*611G>T		leaf
2D_295806518	C	G	3_prime_UTR_variant	MODIFIER	TraesCS2D02G249400	TraesCS2D02G249400.1	protein_coding	c.*5C>G		leaf
3A_7949741	G	C	missense_variant	MODERATE	TraesCS3A02G008100	TraesCS3A02G008100.1	protein_coding	c.1027G>C	p.Asp343His	leaf
3A_24474520	G	T	missense_variant	MODERATE	TraesCS3A02G045300	TraesCS3A02G045300.1	protein_coding	c.846G>T	p.Leu282Phe	leaf
3A_24474528	T	C	missense_variant	MODERATE	TraesCS3A02G045300	TraesCS3A02G045300.1	protein_coding	c.854T>C	p.Phe285Ser	leaf
3A_127978198	A	G	synonymous_variant	LOW	TraesCS3A02G145700	TraesCS3A02G145700.1	protein_coding	c.159T>C	p.Asp53Asp	leaf
3B_410773458	G	A	downstream_gene_variant	MODIFIER	TraesCS3B02G254700	TraesCS3B02G254700.1	protein_coding	c.*223C>T		leaf
3B_410773468	C	G	downstream_gene_variant	MODIFIER	TraesCS3B02G254700	TraesCS3B02G254700.1	protein_coding	c.*213G>C		leaf
3D_1255663	T	C	missense_variant	MODERATE	TraesCS3D02G002700	TraesCS3D02G002700.1	protein_coding	c.595A>G	p.Ser199Gly	leaf
4A_5667979	C	A	synonymous_variant	LOW	TraesCS4A02G009400	TraesCS4A02G009400.1	protein_coding	c.828G>T	p.Gly276Gly	leaf
4A_5667984	T	G	synonymous_variant	LOW	TraesCS4A02G009400	TraesCS4A02G009400.1	protein_coding	c.823A>C	p.Arg275Arg	leaf
4A_5667985	A	G	synonymous_variant	LOW	TraesCS4A02G009400	TraesCS4A02G009400.1	protein_coding	c.822T>C	p.Asp274Asp	leaf
4A_21219390	C	G	synonymous_variant	LOW	TraesCS4A02G029100	TraesCS4A02G029100.1	protein_coding	c.561G>C	p.Gly187Gly	leaf
4A_21219783	G	C	synonymous_variant	LOW	TraesCS4A02G029100	TraesCS4A02G029100.1	protein_coding	c.468C>G	p.Ala156Ala	leaf
4A_29176375	T	A	synonymous_variant	LOW	TraesCS4A02G036900	TraesCS4A02G036900.1	protein_coding	c.516A>T	p.Ser172Ser	leaf
4A_30397809	C	A	synonymous_variant	LOW	TraesCS4A02G038300	TraesCS4A02G038300.1	protein_coding	c.1251C>A	p.Ser417Ser	leaf
4A_30397812	G	A	synonymous_variant	LOW	TraesCS4A02G038300	TraesCS4A02G038300.1	protein_coding	c.1254G>A	p.Gly418Gly	leaf
4A_104702809	T	C	5_prime_UTR_variant	MODIFIER	TraesCS4A02G096500	TraesCS4A02G096500.1	protein_coding	c.-183T>C		leaf
4A_117282237	G	A	missense_variant	MODERATE	TraesCS4A02G103700	TraesCS4A02G103700.1	protein_coding	c.476C>T	p.Thr159Ile	leaf
4A_117282238	T	C	missense_variant	MODERATE	TraesCS4A02G103700	TraesCS4A02G103700.1	protein_coding	c.475A>G	p.Thr159Ala	leaf
4A_338744931	A	T	missense_variant	MODERATE	TraesCS4A02G159400	TraesCS4A02G159400.2	protein_coding	c.1124T>A	p.Ile375Lys	leaf
4A_338744976	T	C	missense_variant	MODERATE	TraesCS4A02G159400	TraesCS4A02G159400.2	protein_coding	c.1079A>G	p.Glu360Gly	leaf
4B_28616687	G	A	synonymous_variant	LOW	TraesCS4B02G041500	TraesCS4B02G041500.1	protein_coding	c.657C>T	p.Gly219Gly	leaf
4B_75206853	T	C	3_prime_UTR_variant	MODIFIER	TraesCS4B02G078200	TraesCS4B02G078200.2	protein_coding	c.*363T>C		leaf
4D_28445782	T	C	synonymous_variant	LOW	TraesCS4D02G052100	TraesCS4D02G052100.1	protein_coding	c.1791A>G	p.Ala597Ala	leaf
4D_28445784	C	T	missense_variant	MODERATE	TraesCS4D02G052100	TraesCS4D02G052100.1	protein_coding	c.1789G>A	p.Ala597Thr	leaf
4D_42293709	G	A	5_prime_UTR_variant	MODIFIER	TraesCS4D02G067100	TraesCS4D02G067100.1	protein_coding	c.-767C>T		leaf
4D_42293712	G	C	5_prime_UTR_variant	MODIFIER	TraesCS4D02G067100	TraesCS4D02G067100.1	protein_coding	c.-770C>G		leaf
5A_192425423	C	T	synonymous_variant	LOW	TraesCS5A02G108300	TraesCS5A02G108300.1	protein_coding	c.348G>A	p.Leu116Leu	leaf
5B_27831746	A	G	synonymous_variant	LOW	TraesCS5B02G029100	TraesCS5B02G029100.1	protein_coding	c.2373T>C	p.Arg791Arg	leaf
5B_106957480	A	G	synonymous_variant	LOW	TraesCS5B02G084400	TraesCS5B02G084400.1	protein_coding	c.123T>C	p.Ser41Ser	leaf
5B_188018173	G	A	synonymous_variant	LOW	TraesCS5B02G114800	TraesCS5B02G114800.1	protein_coding	c.417C>T	p.Cys139Cys	leaf
5B_251571931	C	T	downstream_gene_variant	MODIFIER	TraesCS5B02G134500	TraesCS5B02G134500.1	protein_coding	c.*3349G>A		leaf
5B_251571937	A	C	downstream_gene_variant	MODIFIER	TraesCS5B02G134500	TraesCS5B02G134500.1	protein_coding	c.*3343T>G		leaf
5B_251571939	A	G	downstream_gene_variant	MODIFIER	TraesCS5B02G134500	TraesCS5B02G134500.1	protein_coding	c.*3341T>C		leaf
5B_251571942	A	G	downstream_gene_variant	MODIFIER	TraesCS5B02G134500	TraesCS5B02G134500.1	protein_coding	c.*3338T>C		leaf
5B_283236346	G	A	synonymous_variant	LOW	TraesCS5B02G153900	TraesCS5B02G153900.1	protein_coding	c.1065G>A	p.Val355Val	leaf
5D_22374849	A	G	missense_variant	MODERATE	TraesCS5D02G025000	TraesCS5D02G025000.1	protein_coding	c.145A>G	p.Asn49Asp	leaf
5D_36626556	G	C	synonymous_variant	LOW	TraesCS5D02G037500	TraesCS5D02G037500.1	protein_coding	c.330C>G	p.Thr110Thr	leaf
5D_36626558	T	A	missense_variant	MODERATE	TraesCS5D02G037500	TraesCS5D02G037500.1	protein_coding	c.328A>T	p.Thr110Ser	leaf
5D_36626570	C	G	missense_variant	MODERATE	TraesCS5D02G037500	TraesCS5D02G037500.1	protein_coding	c.316G>C	p.Val106Leu	leaf
5D_225584264	T	C	synonymous_variant	LOW	TraesCS5D02G141400	TraesCS5D02G141400.1	protein_coding	c.528T>C	p.Thr176Thr	leaf
6A_214179174	G	T	synonymous_variant	LOW	TraesCS6A02G183700	TraesCS6A02G183700.1	protein_coding	c.585G>T	p.Leu195Leu	leaf
6B_15786043	A	G	synonymous_variant	LOW	TraesCS6B02G026100	TraesCS6B02G026100.1	protein_coding	c.1791T>C	p.His597His	leaf
6B_68750186	C	G	missense_variant	MODERATE	TraesCS6B02G092800	TraesCS6B02G092800.1	protein_coding	c.993C>G	p.Ile331Met	leaf
6B_198392520	A	G	synonymous_variant	LOW	TraesCS6B02G178400	TraesCS6B02G178400.2	protein_coding	c.2262A>G	p.Ala754Ala	leaf
6D_25803987	G	A	missense_variant	MODERATE	TraesCS6D02G054400	TraesCS6D02G054400.1	protein_coding	c.872C>T	p.Ala291Val	leaf
6D_33142624	G	C	synonymous_variant	LOW	TraesCS6D02G067500	TraesCS6D02G067500.1	protein_coding	c.339G>C	p.Gly113Gly	leaf
6D_208258669	G	C	synonymous_variant	LOW	TraesCS6D02G181700	TraesCS6D02G181700.1	protein_coding	c.165G>C	p.Ser55Ser	leaf
6D_208258671	T	C	missense_variant	MODERATE	TraesCS6D02G181700	TraesCS6D02G181700.1	protein_coding	c.167T>C	p.Val56Ala	leaf
7A_76488581	C	T	missense_variant	MODERATE	TraesCS7A02G118800	TraesCS7A02G118800.3	protein_coding	c.3403G>A	p.Ala1135Thr	leaf
7A_118456566	T	C	missense_variant	MODERATE	TraesCS7A02G162400	TraesCS7A02G162400.1	protein_coding	c.391T>C	p.Trp131Arg	leaf
7A_307953179	A	G	3_prime_UTR_variant	MODIFIER	TraesCS7A02G282200	TraesCS7A02G282200.4	protein_coding	c.*3T>C		leaf
7A_317132677	T	C	missense_variant	MODERATE	TraesCS7A02G283700	TraesCS7A02G283700.3	protein_coding	c.921A>G	p.Ile307Met	leaf
7A_317132695	A	G	synonymous_variant	LOW	TraesCS7A02G283700	TraesCS7A02G283700.3	protein_coding	c.903T>C	p.His301His	leaf
7B_154563169	A	C	missense_variant	MODERATE	TraesCS7B02G129100	TraesCS7B02G129100.1	protein_coding	c.725T>G	p.Leu242Trp	leaf
7B_245983697	A	T	missense_variant	MODERATE	TraesCS7B02G174800	TraesCS7B02G174800.1	protein_coding	c.548A>T	p.Tyr183Phe	leaf
7B_320308713	A	G	missense_variant	MODERATE	TraesCS7B02G188600	TraesCS7B02G188600.1	protein_coding	c.809T>C	p.Met270Thr	leaf
7B_339026737	T	C	missense_variant	MODERATE	TraesCS7B02G196700	TraesCS7B02G196700.1	protein_coding	c.404A>G	p.Gln135Arg	leaf
7D_58633002	C	G	missense_variant	MODERATE	TraesCS7D02G096600	TraesCS7D02G096600.1	protein_coding	c.226C>G	p.Gln76Glu	leaf
7D_58855082	A	C	5_prime_UTR_variant	MODIFIER	TraesCS7D02G097500	TraesCS7D02G097500.1	protein_coding	c.-35A>C		leaf
7D_58855106	A	G	5_prime_UTR_variant	MODIFIER	TraesCS7D02G097500	TraesCS7D02G097500.1	protein_coding	c.-11A>G		leaf
7D_73857095	A	T	upstream_gene_variant	MODIFIER	TraesCS7D02G119000	TraesCS7D02G119000.1	protein_coding	c.-3684T>A		leaf
7D_156456006	T	C	synonymous_variant	LOW	TraesCS7D02G199400	TraesCS7D02G199400.1	protein_coding	c.660T>C	p.Leu220Leu	leaf
7D_156456024	T	C	synonymous_variant	LOW	TraesCS7D02G199400	TraesCS7D02G199400.1	protein_coding	c.678T>C	p.Phe226Phe	leaf
7D_156456033	T	C	synonymous_variant	LOW	TraesCS7D02G199400	TraesCS7D02G199400.1	protein_coding	c.687T>C	p.Phe229Phe	leaf
1B_4464514	T	C	synonymous_variant	LOW	TraesCS1B02G008100	TraesCS1B02G008100.1	protein_coding	c.633T>C	p.Asp211Asp	root
1B_4464521	G	A	missense_variant	MODERATE	TraesCS1B02G008100	TraesCS1B02G008100.1	protein_coding	c.640G>A	p.Val214Met	root
1B_268114960	T	C	synonymous_variant	LOW	TraesCS1B02G157900	TraesCS1B02G157900.1	protein_coding	c.681T>C	p.Cys227Cys	root
1B_268114973	T	A	missense_variant	MODERATE	TraesCS1B02G157900	TraesCS1B02G157900.1	protein_coding	c.694T>A	p.Ser232Thr	root
1B_268115012	C	A	missense_variant	MODERATE	TraesCS1B02G157900	TraesCS1B02G157900.1	protein_coding	c.733C>A	p.Pro245Thr	root
1B_317583396	C	T	synonymous_variant	LOW	TraesCS1B02G176200	TraesCS1B02G176200.1	protein_coding	c.246C>T	p.Arg82Arg	root
1D_63357049	T	C	5_prime_UTR_variant	MODIFIER	TraesCS1D02G080800	TraesCS1D02G080800.1	protein_coding	c.-7T>C		root
1D_196609424	C	T	synonymous_variant	LOW	TraesCS1D02G142100	TraesCS1D02G142100.1	protein_coding	c.561G>A	p.Ala187Ala	root
1D_196609430	C	G	synonymous_variant	LOW	TraesCS1D02G142100	TraesCS1D02G142100.1	protein_coding	c.555G>C	p.Thr185Thr	root
1D_262706557	A	G	missense_variant	MODERATE	TraesCS1D02G190900	TraesCS1D02G190900.4	protein_coding	c.2690T>C	p.Leu897Ser	root
1D_262706563	T	C	missense_variant	MODERATE	TraesCS1D02G190900	TraesCS1D02G190900.4	protein_coding	c.2684A>G	p.Lys895Arg	root
2A_37078043	C	G	synonymous_variant	LOW	TraesCS2A02G082000	TraesCS2A02G082000.1	protein_coding	c.63C>G	p.Pro21Pro	root
2A_37078044	G	T	missense_variant	MODERATE	TraesCS2A02G082000	TraesCS2A02G082000.1	protein_coding	c.64G>T	p.Ala22Ser	root
2A_211915055	A	C	3_prime_UTR_variant	MODIFIER	TraesCS2A02G221800	TraesCS2A02G221800.1	protein_coding	c.*134T>G		root
2B_10174444	C	T	synonymous_variant	LOW	TraesCS2B02G021100	TraesCS2B02G021100.2	protein_coding	c.1422G>A	p.Leu474Leu	root
2B_27720927	G	C	synonymous_variant	LOW	TraesCS2B02G057000	TraesCS2B02G057000.1	protein_coding	c.33G>C	p.Thr11Thr	root
2B_27720947	C	G	missense_variant	MODERATE	TraesCS2B02G057000	TraesCS2B02G057000.1	protein_coding	c.53C>G	p.Ala18Gly	root
2B_27720957	C	T	synonymous_variant	LOW	TraesCS2B02G057000	TraesCS2B02G057000.1	protein_coding	c.63C>T	p.Asp21Asp	root
2B_165252878	C	G	missense_variant	MODERATE	TraesCS2B02G189800	TraesCS2B02G189800.1	protein_coding	c.1039C>G	p.Leu347Val	root
2B_171030362	T	C	3_prime_UTR_variant	MODIFIER	TraesCS2B02G194200	TraesCS2B02G194200.1	protein_coding	c.*67A>G		root
2B_171030472	G	T	missense_variant	MODERATE	TraesCS2B02G194200	TraesCS2B02G194200.1	protein_coding	c.2453C>A	p.Ala818Glu	root
2B_171031912	A	G	synonymous_variant	LOW	TraesCS2B02G194200	TraesCS2B02G194200.1	protein_coding	c.1473T>C	p.Asn491Asn	root
2B_171032598	A	G	synonymous_variant	LOW	TraesCS2B02G194200	TraesCS2B02G194200.1	protein_coding	c.1038T>C	p.Leu346Leu	root
2B_171032621	A	G	synonymous_variant	LOW	TraesCS2B02G194200	TraesCS2B02G194200.1	protein_coding	c.1015T>C	p.Leu339Leu	root
2B_177657636	A	G	5_prime_UTR_premature_start_codon_gain_variant	LOW	TraesCS2B02G199500	TraesCS2B02G199500.2	protein_coding	c.-165T>C		root
2B_182014755	G	A	synonymous_variant	LOW	TraesCS2B02G202300	TraesCS2B02G202300.1	protein_coding	c.492C>T	p.Val164Val	root
2B_384035687	C	T	downstream_gene_variant	MODIFIER	TraesCS2B02G278100	TraesCS2B02G278100.1	protein_coding	c.*34G>A		root
2B_385889715	C	T	missense_variant	MODERATE	TraesCS2B02G279700	TraesCS2B02G279700.1	protein_coding	c.514C>T	p.Pro172Ser	root
2B_406115126	C	T	synonymous_variant	LOW	TraesCS2B02G292100	TraesCS2B02G292100.1	protein_coding	c.495C>T	p.Ser165Ser	root
2D_42730794	C	T	synonymous_variant	LOW	TraesCS2D02G090500	TraesCS2D02G090500.1	protein_coding	c.1005C>T	p.Phe335Phe	root
3A_20033318	T	C	synonymous_variant	LOW	TraesCS3A02G036800	TraesCS3A02G036800.2	protein_coding	c.805T>C	p.Leu269Leu	root
3A_60005425	C	T	3_prime_UTR_variant	MODIFIER	TraesCS3A02G093600	TraesCS3A02G093600.1	protein_coding	c.*91G>A		root
3A_60005426	C	T	3_prime_UTR_variant	MODIFIER	TraesCS3A02G093600	TraesCS3A02G093600.1	protein_coding	c.*90G>A		root
3A_169850454	C	G	synonymous_variant	LOW	TraesCS3A02G164600	TraesCS3A02G164600.4	protein_coding	c.234G>C	p.Gly78Gly	root
3A_296926349	T	C	synonymous_variant	LOW	TraesCS3A02G196300	TraesCS3A02G196300.1	protein_coding	c.1452A>G	p.Arg484Arg	root
3B_243237834	G	A	5_prime_UTR_variant	MODIFIER	TraesCS3B02G207500	TraesCS3B02G207500.1	protein_coding	c.-80G>A		root
3B_373285127	T	G	downstream_gene_variant	MODIFIER	TraesCS3B02G238100	TraesCS3B02G238100.1	protein_coding	c.*95A>C		root
3B_373285920	A	G	5_prime_UTR_variant	MODIFIER	TraesCS3B02G238100	TraesCS3B02G238100.1	protein_coding	c.-123T>C		root
3B_373285938	A	T	5_prime_UTR_variant	MODIFIER	TraesCS3B02G238100	TraesCS3B02G238100.1	protein_coding	c.-141T>A		root
3B_384311940	A	G	synonymous_variant	LOW	TraesCS3B02G243000	TraesCS3B02G243000.2	protein_coding	c.630A>G	p.Pro210Pro	root
3B_404828350	G	A	synonymous_variant	LOW	TraesCS3B02G252000	TraesCS3B02G252000.2	protein_coding	c.1029C>T	p.Asp343Asp	root
3B_415930155	T	A	synonymous_variant	LOW	TraesCS3B02G258000	TraesCS3B02G258000.2	protein_coding	c.3579A>T	p.Ile1193Ile	root
3D_17407072	G	C	missense_variant	MODERATE	TraesCS3D02G045600	TraesCS3D02G045600.1	protein_coding	c.360C>G	p.Asp120Glu	root
3D_266636172	G	A	synonymous_variant	LOW	TraesCS3D02G205900	TraesCS3D02G205900.5	protein_coding	c.1812C>T	p.Asp604Asp	root
4A_7765902	G	T	synonymous_variant	LOW	TraesCS4A02G013700	TraesCS4A02G013700.1	protein_coding	c.1308C>A	p.Leu436Leu	root
4A_17804177	T	A	synonymous_variant	LOW	TraesCS4A02G025900	TraesCS4A02G025900.1	protein_coding	c.276T>A	p.Arg92Arg	root
4A_25026767	A	G	downstream_gene_variant	MODIFIER	TraesCS4A02G032900	TraesCS4A02G032900.1	protein_coding	c.*1161A>G		root
4A_25026771	A	C	downstream_gene_variant	MODIFIER	TraesCS4A02G032900	TraesCS4A02G032900.1	protein_coding	c.*1165A>C		root
4A_114587031	C	G	missense_variant	MODERATE	TraesCS4A02G101900	TraesCS4A02G101900.1	protein_coding	c.2478C>G	p.Asp826Glu	root
4A_114591460	A	G	synonymous_variant	LOW	TraesCS4A02G102100	TraesCS4A02G102100.1	protein_coding	c.678T>C	p.His226His	root
4A_122253375	C	T	synonymous_variant	LOW	TraesCS4A02G106900	TraesCS4A02G106900.1	protein_coding	c.1353C>T	p.Gly451Gly	root
4A_122253468	G	T	3_prime_UTR_variant	MODIFIER	TraesCS4A02G106900	TraesCS4A02G106900.1	protein_coding	c.*9G>T		root
4A_137530871	C	A	missense_variant	MODERATE	TraesCS4A02G113200	TraesCS4A02G113200.1	protein_coding	c.223G>T	p.Ala75Ser	root
4A_210162929	T	C	synonymous_variant	LOW	TraesCS4A02G139300	TraesCS4A02G139300.7	protein_coding	c.264T>C	p.Ser88Ser	root
4A_389251466	C	G	5_prime_UTR_variant	MODIFIER	TraesCS4A02G165300	TraesCS4A02G165300.2	protein_coding	c.-129G>C		root
4A_389251475	G	A	5_prime_UTR_variant	MODIFIER	TraesCS4A02G165300	TraesCS4A02G165300.2	protein_coding	c.-138C>T		root
4B_167587686	G	C	synonymous_variant	LOW	TraesCS4B02G128000	TraesCS4B02G128000.1	protein_coding	c.564G>C	p.Ser188Ser	root
4B_291894203	A	C	downstream_gene_variant	MODIFIER	TraesCS4B02G157000	TraesCS4B02G157000.1	protein_coding	c.*145A>C		root
4D_39274092	C	G	missense_variant	MODERATE	TraesCS4D02G063300	TraesCS4D02G063300.1	protein_coding	c.177C>G	p.Asp59Glu	root
4D_42293795	A	G	5_prime_UTR_variant	MODIFIER	TraesCS4D02G067100	TraesCS4D02G067100.1	protein_coding	c.-853T>C		root
4D_96609815	T	C	synonymous_variant	LOW	TraesCS4D02G115500	TraesCS4D02G115500.1	protein_coding	c.1458T>C	p.Val486Val	root
4D_119913144	G	A	missense_variant	MODERATE	TraesCS4D02G133500	TraesCS4D02G133500.1	protein_coding	c.1873G>A	p.Val625Ile	root
4D_123097206	G	A	missense_variant	MODERATE	TraesCS4D02G136900	TraesCS4D02G136900.1	protein_coding	c.1646G>A	p.Ser549Asn	root
4D_123097207	C	G	missense_variant	MODERATE	TraesCS4D02G136900	TraesCS4D02G136900.1	protein_coding	c.1647C>G	p.Ser549Arg	root
5A_38729028	A	C	missense_variant	MODERATE	TraesCS5A02G042700	TraesCS5A02G042700.1	protein_coding	c.2801A>C	p.Asp934Ala	root
5B_211589910	T	C	3_prime_UTR_variant	MODIFIER	TraesCS5B02G119400	TraesCS5B02G119400.1	protein_coding	c.*380T>C		root
5B_215873342	C	A	missense_variant	MODERATE	TraesCS5B02G121000	TraesCS5B02G121000.2	protein_coding	c.305C>A	p.Ala102Asp	root
5B_215873343	T	G	synonymous_variant	LOW	TraesCS5B02G121000	TraesCS5B02G121000.2	protein_coding	c.306T>G	p.Ala102Ala	root
5B_262424762	G	A	synonymous_variant	LOW	TraesCS5B02G138700	TraesCS5B02G138700.2	protein_coding	c.1392C>T	p.Asp464Asp	root
5D_94900	C	G	synonymous_variant	LOW	TraesCS5D02G000100	TraesCS5D02G000100.1	protein_coding	c.333C>G	p.Ala111Ala	root
5D_27615757	G	A	synonymous_variant	LOW	TraesCS5D02G029800	TraesCS5D02G029800.1	protein_coding	c.1710C>T	p.Ile570Ile	root
6B_46751956	G	A	missense_variant	MODERATE	TraesCS6B02G069300	TraesCS6B02G069300.1	protein_coding	c.61G>A	p.Gly21Ser	root
6B_176139006	A	G	synonymous_variant	LOW	TraesCS6B02G167400	TraesCS6B02G167400.1	protein_coding	c.534T>C	p.Asp178Asp	root
7A_34540829	A	G	5_prime_UTR_variant	MODIFIER	TraesCS7A02G068400	TraesCS7A02G068400.1	protein_coding	c.-115T>C		root
7A_34540832	G	C	5_prime_UTR_premature_start_codon_gain_variant	LOW	TraesCS7A02G068400	TraesCS7A02G068400.1	protein_coding	c.-118C>G		root
7A_34540839	G	C	5_prime_UTR_premature_start_codon_gain_variant	LOW	TraesCS7A02G068400	TraesCS7A02G068400.1	protein_coding	c.-125C>G		root
7B_92556481	A	G	missense_variant	MODERATE	TraesCS7B02G082100	TraesCS7B02G082100.1	protein_coding	c.2138T>C	p.Met713Thr	root
7B_92556501	G	C	missense_variant	MODERATE	TraesCS7B02G082100	TraesCS7B02G082100.1	protein_coding	c.2118C>G	p.Asp706Glu	root
7B_164100872	T	C	synonymous_variant	LOW	TraesCS7B02G134400	TraesCS7B02G134400.1	protein_coding	c.1170A>G	p.Arg390Arg	root
7B_196905091	T	C	synonymous_variant	LOW	TraesCS7B02G149200	TraesCS7B02G149200.1	protein_coding	c.102T>C	p.Arg34Arg	root
7B_224727108	A	G	missense_variant	MODERATE	TraesCS7B02G163200	TraesCS7B02G163200.1	protein_coding	c.128T>C	p.Phe43Ser	root
7D_41146383	G	A	synonymous_variant	LOW	TraesCS7D02G070000	TraesCS7D02G070000.1	protein_coding	c.723C>T	p.Asp241Asp	root
7D_53483830	A	T	synonymous_variant	LOW	TraesCS7D02G087100	TraesCS7D02G087100.1	protein_coding	c.1332T>A	p.Thr444Thr	root
7D_58632709	T	C	synonymous_variant	LOW	TraesCS7D02G096600	TraesCS7D02G096600.1	protein_coding	c.13T>C	p.Leu5Leu	root
7D_58632717	G	A	synonymous_variant	LOW	TraesCS7D02G096600	TraesCS7D02G096600.1	protein_coding	c.21G>A	p.Ala7Ala	root
7D_58632750	T	C	synonymous_variant	LOW	TraesCS7D02G096600	TraesCS7D02G096600.1	protein_coding	c.54T>C	p.Ala18Ala	root
7D_108304967	A	C	upstream_gene_variant	MODIFIER	TraesCS7D02G159200	TraesCS7D02G159200.1	protein_coding	c.-4905T>G		root
7D_189249043	G	A	intron_variant	MODIFIER	TraesCS7D02G229100	TraesCS7D02G229100.1	protein_coding	c.1039+900C>T		root
7D_189249046	G	A	intron_variant	MODIFIER	TraesCS7D02G229100	TraesCS7D02G229100.1	protein_coding	c.1039+897C>T		root
7D_205730525	G	A	3_prime_UTR_variant	MODIFIER	TraesCS7D02G241400	TraesCS7D02G241400.1	protein_coding	c.*90G>A		root

## Sheet: Table S3
Table S3. GO and KEGG enrichment analysis of 35 differential expression RNA/DNA difference containing genes.
Term	Database	ID	Input number	Background number	P-Value	Corrected P-Value	Input	Hyperlink
RNA polymerase	KEGG PATHWAY	ath03020	3	45	3.7472e-05	0.000445309	TraesCS6B02G178400.1|TraesCS6B02G178400.2|TraesCS6B02G178400.3	http://www.genome.jp/kegg-bin/show_pathway?ath03020/ath:AT5G45140%09red
Metabolic pathways	KEGG PATHWAY	ath01100	11	2246	0.000148475	0.00124348	TraesCS6B02G167400.1|TraesCS6D02G054400.1|TraesCS1D02G080800.1|TraesCS3B02G252000.1|TraesCS3B02G252000.2|TraesCS7D02G096600.1|TraesCS2B02G038700.1|TraesCS5D02G037500.1|TraesCS7D02G199400.1.cds1|TraesCS2B02G079100.1|TraesCS2B02G079100.2	http://www.genome.jp/kegg-bin/show_pathway?ath01100/ath:AT1G67090%09red/ath:AT5G05340%09red/ath:AT5G06060%09red/ath:AT2G34420%09red/ath:AT1G05260%09red/ath:AT4G34030%09red/ath:AT3G12670%09red/ath:AT5G13930%09red/ath:AT1G10360%09red
Biosynthesis of secondary metabolites	KEGG PATHWAY	ath01110	7	1107	0.000657748	0.00400628	TraesCS6D02G054400.1|TraesCS1D02G080800.1|TraesCS3B02G143000.1|TraesCS2B02G038700.1|TraesCS5D02G037500.1|TraesCS2B02G079100.1|TraesCS2B02G079100.2	http://www.genome.jp/kegg-bin/show_pathway?ath01110/ath:AT5G13930%09red/ath:AT5G06060%09red/ath:AT1G05260%09red/ath:AT2G36780%09red/ath:AT1G67090%09red/ath:AT5G05340%09red
Plant-pathogen interaction	KEGG PATHWAY	ath04626	3	170	0.00163461	0.00755302	TraesCS4D02G136900.1.cds1|TraesCS4D02G136900.2|TraesCS3A02G008100.1	http://www.genome.jp/kegg-bin/show_pathway?ath04626/ath:AT3G07040%09red
Pyrimidine metabolism	KEGG PATHWAY	ath00240	2	57	0.00287294	0.0113228	TraesCS3B02G252000.1|TraesCS3B02G252000.2	http://www.genome.jp/kegg-bin/show_pathway?ath00240/ath:AT3G12670%09red
Carbon fixation in photosynthetic organisms	KEGG PATHWAY	ath00710	2	69	0.0041302	0.0145644	TraesCS2B02G079100.1|TraesCS2B02G079100.2	http://www.genome.jp/kegg-bin/show_pathway?ath00710/ath:AT1G67090%09red
Glyoxylate and dicarboxylate metabolism	KEGG PATHWAY	ath00630	2	78	0.00521207	0.0170346	TraesCS2B02G079100.1|TraesCS2B02G079100.2	http://www.genome.jp/kegg-bin/show_pathway?ath00630/ath:AT1G67090%09red
Phenylpropanoid biosynthesis	KEGG PATHWAY	ath00940	2	166	0.0214774	0.0504906	TraesCS6D02G054400.1|TraesCS1D02G080800.1	http://www.genome.jp/kegg-bin/show_pathway?ath00940/ath:AT1G05260%09red/ath:AT5G05340%09red
Photosynthesis - antenna proteins	KEGG PATHWAY	ath00196	1	22	0.0304474	0.0637493	TraesCS7D02G199400.1.cds1	http://www.genome.jp/kegg-bin/show_pathway?ath00196/ath:AT2G34420%09red
Flavonoid biosynthesis	KEGG PATHWAY	ath00941	1	22	0.0304474	0.0637493	TraesCS2B02G038700.1	http://www.genome.jp/kegg-bin/show_pathway?ath00941/ath:AT5G13930%09red
Zeatin biosynthesis	KEGG PATHWAY	ath00908	1	32	0.0434011	0.0822345	TraesCS3B02G143000.1	http://www.genome.jp/kegg-bin/show_pathway?ath00908/ath:AT2G36780%09red
Tropane, piperidine and pyridine alkaloid biosynthesis	KEGG PATHWAY	ath00960	1	35	0.0472541	0.0822345	TraesCS5D02G037500.1	http://www.genome.jp/kegg-bin/show_pathway?ath00960/ath:AT5G06060%09red
Circadian rhythm - plant	KEGG PATHWAY	ath04712	1	36	0.0485351	0.0833808	TraesCS2B02G038700.1	http://www.genome.jp/kegg-bin/show_pathway?ath04712/ath:AT5G13930%09red
megagametogenesis	Gene Ontology	GO:0009561	5	27	6.77116e-10	9.07336e-08	TraesCS6B02G178400.1|TraesCS6B02G178400.2|TraesCS6B02G178400.3|TraesCS4A02G165300.2|TraesCS4A02G165300.1	http://amigo.geneontology.org/amigo/term/GO:0009561
ribonucleoside binding	Gene Ontology	GO:0032549	3	5	1.25964e-07	8.43962e-06	TraesCS6B02G178400.1|TraesCS6B02G178400.2|TraesCS6B02G178400.3	http://amigo.geneontology.org/amigo/term/GO:0032549
plastid small ribosomal subunit	Gene Ontology	GO:0000312	3	8	3.70101e-07	1.23984e-05	TraesCS4D02G136900.1.cds1|TraesCS4D02G136900.2|TraesCS3A02G008100.1	http://amigo.geneontology.org/amigo/term/GO:0000312
extrinsic component of plasma membrane	Gene Ontology	GO:0019897	3	8	3.70101e-07	1.23984e-05	TraesCS4D02G136900.1.cds1|TraesCS4D02G136900.2|TraesCS3A02G008100.1	http://amigo.geneontology.org/amigo/term/GO:0019897
mitochondrial small ribosomal subunit	Gene Ontology	GO:0005763	3	13	1.25022e-06	3.35059e-05	TraesCS4D02G136900.1.cds1|TraesCS4D02G136900.2|TraesCS3A02G008100.1	http://amigo.geneontology.org/amigo/term/GO:0005763
nucleotide binding	Gene Ontology	GO:0000166	3	16	2.15724e-06	4.81784e-05	TraesCS4D02G136900.1.cds1|TraesCS4D02G136900.2|TraesCS3A02G008100.1	http://amigo.geneontology.org/amigo/term/GO:0000166
chloroplast envelope	Gene Ontology	GO:0009941	7	496	4.52164e-06	8.65571e-05	TraesCS4D02G136900.2|TraesCS4D02G136900.1.cds1|TraesCS3A02G008100.1|TraesCS3B02G252400.1|TraesCS7D02G199400.1.cds1|TraesCS2B02G079100.1|TraesCS2B02G079100.2	http://amigo.geneontology.org/amigo/term/GO:0009941
RNA polymerase III complex	Gene Ontology	GO:0005666	3	28	9.89498e-06	0.000165741	TraesCS6B02G178400.1|TraesCS6B02G178400.2|TraesCS6B02G178400.3	http://amigo.geneontology.org/amigo/term/GO:0005666
chloroplast nucleoid	Gene Ontology	GO:0042644	3	39	2.50119e-05	0.000372399	TraesCS4D02G136900.1.cds1|TraesCS4D02G136900.2|TraesCS3A02G008100.1	http://amigo.geneontology.org/amigo/term/GO:0042644
DNA-directed 5'-3' RNA polymerase activity	Gene Ontology	GO:0003899	3	43	3.29494e-05	0.000441522	TraesCS6B02G178400.1|TraesCS6B02G178400.2|TraesCS6B02G178400.3	http://amigo.geneontology.org/amigo/term/GO:0003899
plant-type hypersensitive response	Gene Ontology	GO:0009626	3	46	3.98784e-05	0.000445309	TraesCS4D02G136900.1.cds1|TraesCS4D02G136900.2|TraesCS3A02G008100.1	http://amigo.geneontology.org/amigo/term/GO:0009626
CTP biosynthetic process	Gene Ontology	GO:0006241	2	7	6.30808e-05	0.000650218	TraesCS3B02G252000.1|TraesCS3B02G252000.2	http://amigo.geneontology.org/amigo/term/GO:0006241
chloroplast stroma	Gene Ontology	GO:0009570	6	549	9.40113e-05	0.000899822	TraesCS4D02G136900.2|TraesCS3A02G102500.1.cds1|TraesCS4D02G136900.1.cds1|TraesCS3A02G008100.1|TraesCS2B02G079100.1|TraesCS2B02G079100.2	http://amigo.geneontology.org/amigo/term/GO:0009570
plant-type cell wall	Gene Ontology	GO:0009505	4	176	0.000100754	0.000900066	TraesCS6A02G177500.1|TraesCS1D02G080800.1|TraesCS6B02G214100.2|TraesCS6B02G214100.1	http://amigo.geneontology.org/amigo/term/GO:0009505
transcription, DNA-templated	Gene Ontology	GO:0006351	3	102	0.000385025	0.0030349	TraesCS6B02G178400.1|TraesCS6B02G178400.2|TraesCS6B02G178400.3	http://amigo.geneontology.org/amigo/term/GO:0006351
cytosolic small ribosomal subunit	Gene Ontology	GO:0022627	3	105	0.000418142	0.0030894	TraesCS4D02G136900.1.cds1|TraesCS4D02G136900.2|TraesCS3A02G008100.1	http://amigo.geneontology.org/amigo/term/GO:0022627
beta-galactosidase activity	Gene Ontology	GO:0004565	2	21	0.000438049	0.0030894	TraesCS6B02G214100.2|TraesCS6B02G214100.1	http://amigo.geneontology.org/amigo/term/GO:0004565
microgametogenesis	Gene Ontology	GO:0055046	2	22	0.000477463	0.00319901	TraesCS4A02G165300.2|TraesCS4A02G165300.1	http://amigo.geneontology.org/amigo/term/GO:0055046
apoplast	Gene Ontology	GO:0048046	4	275	0.000534463	0.00341038	TraesCS6D02G054400.1|TraesCS2B02G079100.1|TraesCS1B02G191300.1.cds1|TraesCS2B02G079100.2	http://amigo.geneontology.org/amigo/term/GO:0048046
mRNA binding	Gene Ontology	GO:0003729	6	855	0.00097513	0.00568119	TraesCS4D02G136900.2|TraesCS4D02G136900.1.cds1|TraesCS3A02G008100.1|TraesCS7D02G199400.1.cds1|TraesCS2B02G079100.1|TraesCS2B02G079100.2	http://amigo.geneontology.org/amigo/term/GO:0003729
cell wall	Gene Ontology	GO:0005618	4	337	0.00112733	0.00629428	TraesCS6A02G177500.1|TraesCS6D02G054400.1|TraesCS6B02G214100.2|TraesCS6B02G214100.1	http://amigo.geneontology.org/amigo/term/GO:0005618
ADP binding	Gene Ontology	GO:0043531	3	154	0.00123789	0.0066351	TraesCS4D02G136900.1.cds1|TraesCS4D02G136900.2|TraesCS3A02G008100.1	http://amigo.geneontology.org/amigo/term/GO:0043531
regulation of cell cycle	Gene Ontology	GO:0051726	2	39	0.00139813	0.00693887	TraesCS4A02G165300.2|TraesCS4A02G165300.1	http://amigo.geneontology.org/amigo/term/GO:0051726
polysaccharide binding	Gene Ontology	GO:0030247	2	39	0.00139813	0.00693887	TraesCS1A02G018500.1|TraesCS7D02G087100.1	http://amigo.geneontology.org/amigo/term/GO:0030247
plasma membrane	Gene Ontology	GO:0005886	11	2973	0.00158669	0.00755302	TraesCS4D02G136900.2|TraesCS4A02G165300.2|TraesCS4A02G165300.1|TraesCS4D02G136900.1.cds1|TraesCS2B02G278100.1|TraesCS3A02G008100.1|TraesCS7D02G096600.1|TraesCS3B02G252400.1|TraesCS7D02G087100.1|TraesCS5D02G037500.1|TraesCS6A02G177500.1	http://amigo.geneontology.org/amigo/term/GO:0005886
proteolysis involved in cellular protein catabolic process	Gene Ontology	GO:0051603	2	45	0.00183375	0.00819074	TraesCS4A02G165300.2|TraesCS4A02G165300.1	http://amigo.geneontology.org/amigo/term/GO:0051603
thylakoid	Gene Ontology	GO:0009579	3	181	0.00194863	0.0084231	TraesCS7D02G199400.1.cds1|TraesCS2B02G079100.1|TraesCS2B02G079100.2	http://amigo.geneontology.org/amigo/term/GO:0009579
thylakoid lumen	Gene Ontology	GO:0031977	2	48	0.00207272	0.00867951	TraesCS2B02G079100.1|TraesCS2B02G079100.2	http://amigo.geneontology.org/amigo/term/GO:0031977
photosynthesis	Gene Ontology	GO:0015979	2	52	0.00241304	0.00979841	TraesCS2B02G079100.1|TraesCS2B02G079100.2	http://amigo.geneontology.org/amigo/term/GO:0015979
DNA binding	Gene Ontology	GO:0003677	4	451	0.00321336	0.0123026	TraesCS6B02G178400.1|TraesCS6B02G178400.2|TraesCS6B02G178400.3|TraesCS3A02G102500.1.cds1	http://amigo.geneontology.org/amigo/term/GO:0003677
defense response	Gene Ontology	GO:0006952	3	226	0.00361394	0.0134519	TraesCS4D02G136900.1.cds1|TraesCS4D02G136900.2|TraesCS3A02G008100.1	http://amigo.geneontology.org/amigo/term/GO:0006952
chloroplast	Gene Ontology	GO:0009507	13	4354	0.00380705	0.0137877	TraesCS4D02G136900.2|TraesCS3B02G143000.1|TraesCS4D02G136900.1.cds1|TraesCS3A02G008100.1|TraesCS6B02G178400.1|TraesCS6B02G178400.2|TraesCS6B02G178400.3|TraesCS7B02G082100.1|TraesCS6D02G131100.1|TraesCS6D02G131100.2|TraesCS7D02G199400.1.cds1|TraesCS2B02G079100.1|TraesCS2B02G079100.2	http://amigo.geneontology.org/amigo/term/GO:0009507
carbohydrate binding	Gene Ontology	GO:0030246	2	70	0.00424459	0.014584	TraesCS6B02G214100.2|TraesCS6B02G214100.1	http://amigo.geneontology.org/amigo/term/GO:0030246
translation	Gene Ontology	GO:0006412	3	258	0.00520206	0.0170346	TraesCS4D02G136900.1.cds1|TraesCS4D02G136900.2|TraesCS3A02G008100.1	http://amigo.geneontology.org/amigo/term/GO:0006412
structural constituent of ribosome	Gene Ontology	GO:0003735	3	263	0.00548246	0.0174917	TraesCS4D02G136900.1.cds1|TraesCS4D02G136900.2|TraesCS3A02G008100.1	http://amigo.geneontology.org/amigo/term/GO:0003735
peroxidase activity	Gene Ontology	GO:0004601	2	85	0.00613379	0.019045	TraesCS6D02G054400.1|TraesCS1D02G080800.1	http://amigo.geneontology.org/amigo/term/GO:0004601
response to oxidative stress	Gene Ontology	GO:0006979	3	276	0.00625359	0.019045	TraesCS6D02G054400.1|TraesCS1D02G080800.1|TraesCS2B02G038700.1	http://amigo.geneontology.org/amigo/term/GO:0006979
chloroplast thylakoid membrane	Gene Ontology	GO:0009535	3	291	0.00722024	0.0215003	TraesCS7D02G199400.1.cds1|TraesCS2B02G079100.1|TraesCS2B02G079100.2	http://amigo.geneontology.org/amigo/term/GO:0009535
response to cadmium ion	Gene Ontology	GO:0046686	3	296	0.00756106	0.0220257	TraesCS3B02G252000.1|TraesCS3B02G252000.2|TraesCS3A02G045300.1	http://amigo.geneontology.org/amigo/term/GO:0046686
response to cold	Gene Ontology	GO:0009409	3	310	0.00856563	0.0244212	TraesCS1D02G080800.1|TraesCS2B02G079100.1|TraesCS2B02G079100.2	http://amigo.geneontology.org/amigo/term/GO:0009409
detoxification of cadmium ion	Gene Ontology	GO:0071585	1	6	0.0093642	0.024604	TraesCS3B02G238100.1	http://amigo.geneontology.org/amigo/term/GO:0071585
response to gravity	Gene Ontology	GO:0009629	1	6	0.0093642	0.024604	TraesCS2B02G038700.1	http://amigo.geneontology.org/amigo/term/GO:0009629
leucine catabolic process	Gene Ontology	GO:0006552	1	6	0.0093642	0.024604	TraesCS7D02G096600.1	http://amigo.geneontology.org/amigo/term/GO:0006552
photosynthesis, light harvesting in photosystem II	Gene Ontology	GO:0009769	1	6	0.0093642	0.024604	TraesCS7D02G199400.1.cds1	http://amigo.geneontology.org/amigo/term/GO:0009769
mitotic chromosome condensation	Gene Ontology	GO:0007076	1	8	0.0120239	0.0309847	TraesCS2B02G152100.1	http://amigo.geneontology.org/amigo/term/GO:0007076
alditol:NADP+ 1-oxidoreductase activity	Gene Ontology	GO:0004032	1	10	0.0146766	0.037107	TraesCS3A02G045300.1	http://amigo.geneontology.org/amigo/term/GO:0004032
regulation of anthocyanin biosynthetic process	Gene Ontology	GO:0031540	1	11	0.0160004	0.0397047	TraesCS2B02G038700.1	http://amigo.geneontology.org/amigo/term/GO:0031540
RNA binding	Gene Ontology	GO:0003723	3	423	0.0195022	0.0475145	TraesCS4D02G136900.1.cds1|TraesCS4D02G136900.2|TraesCS3A02G008100.1	http://amigo.geneontology.org/amigo/term/GO:0003723
alcohol dehydrogenase (NADP+) activity	Gene Ontology	GO:0008106	1	14	0.0199612	0.0477644	TraesCS3A02G045300.1	http://amigo.geneontology.org/amigo/term/GO:0008106
copper ion binding	Gene Ontology	GO:0005507	2	168	0.0219563	0.0507266	TraesCS2B02G079100.1|TraesCS2B02G079100.2	http://amigo.geneontology.org/amigo/term/GO:0005507
identical protein binding	Gene Ontology	GO:0042802	2	178	0.0244169	0.0545311	TraesCS3B02G252000.1|TraesCS3B02G252000.2	http://amigo.geneontology.org/amigo/term/GO:0042802
cytosolic ribosome	Gene Ontology	GO:0022626	2	178	0.0244169	0.0545311	TraesCS2B02G079100.1|TraesCS2B02G079100.2	http://amigo.geneontology.org/amigo/term/GO:0022626
chloroplast thylakoid	Gene Ontology	GO:0009534	2	190	0.0275115	0.0604351	TraesCS7D02G199400.1.cds1|TraesCS3A02G102500.1.cds1	http://amigo.geneontology.org/amigo/term/GO:0009534
chlorophyll binding	Gene Ontology	GO:0016168	1	21	0.0291427	0.0629858	TraesCS7D02G199400.1.cds1	http://amigo.geneontology.org/amigo/term/GO:0016168
photosynthesis, light harvesting in photosystem I	Gene Ontology	GO:0009768	1	23	0.0317505	0.0644631	TraesCS7D02G199400.1.cds1	http://amigo.geneontology.org/amigo/term/GO:0009768
flavonoid biosynthetic process	Gene Ontology	GO:0009813	1	23	0.0317505	0.0644631	TraesCS2B02G038700.1	http://amigo.geneontology.org/amigo/term/GO:0009813
response to desiccation	Gene Ontology	GO:0009269	1	24	0.0330518	0.0661036	TraesCS1D02G080800.1	http://amigo.geneontology.org/amigo/term/GO:0009269
thylakoid membrane	Gene Ontology	GO:0042651	1	25	0.0343514	0.0676925	TraesCS7D02G199400.1.cds1	http://amigo.geneontology.org/amigo/term/GO:0042651
cell-cell signaling involved in cell fate commitment	Gene Ontology	GO:0045168	1	33	0.0446871	0.0822345	TraesCS1B02G191300.1.cds1	http://amigo.geneontology.org/amigo/term/GO:0045168
ubiquitin-protein transferase activity	Gene Ontology	GO:0004842	2	249	0.0448025	0.0822345	TraesCS4A02G165300.2|TraesCS4A02G165300.1	http://amigo.geneontology.org/amigo/term/GO:0004842
cell surface receptor signaling pathway	Gene Ontology	GO:0007166	1	34	0.0459715	0.0822345	TraesCS7D02G087100.1	http://amigo.geneontology.org/amigo/term/GO:0007166
cytosol	Gene Ontology	GO:0005829	8	3025	0.0466982	0.0822345	TraesCS6D02G054400.1|TraesCS3A02G102500.1.cds1|TraesCS3B02G252000.1|TraesCS3B02G252000.2|TraesCS3A02G045300.1|TraesCS5D02G037500.1|TraesCS6B02G214100.2|TraesCS6B02G214100.1	http://amigo.geneontology.org/amigo/term/GO:0005829
vacuole	Gene Ontology	GO:0005773	3	598	0.0467281	0.0822345	TraesCS2B02G278100.1|TraesCS6B02G214100.2|TraesCS6B02G214100.1	http://amigo.geneontology.org/amigo/term/GO:0005773
xylem development	Gene Ontology	GO:0010089	1	35	0.0472541	0.0822345	TraesCS6D02G054400.1	http://amigo.geneontology.org/amigo/term/GO:0010089
glutathione metabolic process	Gene Ontology	GO:0006749	1	35	0.0472541	0.0822345	TraesCS6B02G167400.1	http://amigo.geneontology.org/amigo/term/GO:0006749
nucleosome assembly	Gene Ontology	GO:0006334	1	37	0.0498144	0.0844953	TraesCS3A02G102500.1.cds1	http://amigo.geneontology.org/amigo/term/GO:0006334

## Sheet: Table S4
Table S4. Minimum free energy (MFE) of the RNA secondary structure of the genes before and afer RDD.
Gene	Transcript	MFE before RDD	MFE after RDD	Variation
TraesCS6D02G061300	TraesCS6D02G061300.1	-169.2	-163	6.2
TraesCS4A02G013700	TraesCS4A02G013700.1	-736.4	-730.3	6.1
TraesCS4A02G103700	TraesCS4A02G103700.1	-210.9	-204.9	6
TraesCS1A02G018500	TraesCS1A02G018500.1	-696.5	-692	4.5
TraesCS6B02G069300	TraesCS6B02G069300.1	-387.4	-383.1	4.3
TraesCS2A02G082000	TraesCS2A02G082000.1	-408.8	-404.6	4.2
TraesCS2D02G202000	TraesCS2D02G202000.1	-1111.5	-1107.5	4
TraesCS5A02G108300	TraesCS5A02G108300.1	-294.4	-290.4	4
TraesCS3D02G203100	TraesCS3D02G203100.1	-601.5	-597.7	3.8
TraesCS6B02G214100	TraesCS6B02G214100.1	-887.9	-884.5	3.4
TraesCS5D02G000100	TraesCS5D02G000100.1	-582.3	-579	3.3
TraesCS3D02G045600	TraesCS3D02G045600.1	-185.4	-182.6	2.8
TraesCS4B02G006400	TraesCS4B02G006400.1	-404.7	-401.9	2.8
TraesCS1D02G107500	TraesCS1D02G107500.1	-662.9	-660.1	2.8
TraesCS5D02G029800	TraesCS5D02G029800.1	-806	-803.2	2.8
TraesCS4A02G141700	TraesCS4A02G141700.1	-547	-544.3	2.7
TraesCS1B02G032700	TraesCS1B02G032700.2	-585	-582.4	2.6
TraesCS2A02G263200	TraesCS2A02G263200.1	-919.5	-916.9	2.6
TraesCS2B02G057000	TraesCS2B02G057000.1	-302.4	-299.8	2.6
TraesCS2D02G090500	TraesCS2D02G090500.1	-695.8	-693.2	2.6
TraesCS1D02G142100	TraesCS1D02G142100.1	-293.7	-291.3	2.4
TraesCS2B02G268300	TraesCS2B02G268300.1	-688.3	-685.9	2.4
TraesCS1B02G157900	TraesCS1B02G157900.1	-711.2	-708.9	2.3
TraesCS1A02G107900	TraesCS1A02G107900.2	-259.1	-257	2.1
TraesCS1B02G177300	TraesCS1B02G177300.1	-1067.1	-1065	2.1
TraesCS5D02G141400	TraesCS5D02G141400.1	-228	-226	2
TraesCS4A02G106900	TraesCS4A02G106900.1	-464.6	-462.7	1.9
TraesCS6D02G054400	TraesCS6D02G054400.1	-397.3	-395.4	1.9
TraesCS5D02G037500	TraesCS5D02G037500.1	-304.9	-303	1.9
TraesCS4A02G038300	TraesCS4A02G038300.1	-639.4	-637.5	1.9
TraesCS5B02G114800	TraesCS5B02G114800.1	-219.7	-217.8	1.9
TraesCS3D02G017400	TraesCS3D02G017400.1	-1185.4	-1183.6	1.8
TraesCS7A02G211200	TraesCS7A02G211200.1	-380.8	-379	1.8
TraesCS6D02G147300	TraesCS6D02G147300.1	-269.2	-267.5	1.7
TraesCS2B02G152100	TraesCS2B02G152100.1	-1230.2	-1228.6	1.6
TraesCS4B02G128000	TraesCS4B02G128000.1	-443.8	-442.2	1.6
TraesCS6D02G032300	TraesCS6D02G032300.1	-638.8	-637.3	1.5
TraesCS2B02G202300	TraesCS2B02G202300.1	-936.5	-935	1.5
TraesCS7D02G070000	TraesCS7D02G070000.1	-474.1	-472.7	1.4
TraesCS6D02G181700	TraesCS6D02G181700.1	-279	-277.7	1.3
TraesCS7D02G096600	TraesCS7D02G096600.1	-567.9	-566.6	1.3
TraesCS2B02G189800	TraesCS2B02G189800.1	-563.5	-562.3	1.2
TraesCS4A02G023100	TraesCS4A02G023100.1	-979.5	-978.3	1.2
TraesCS5B02G121600	TraesCS5B02G121600.1	-328.6	-327.5	1.1
TraesCS4A02G113200	TraesCS4A02G113200.1	-198.5	-197.4	1.1
TraesCS2B02G128800	TraesCS2B02G128800.1	-439.7	-438.7	1
TraesCS3D02G205900	TraesCS3D02G205900.5	-715.8	-714.9	0.9
TraesCS7B02G134400	TraesCS7B02G134400.1	-372.4	-371.5	0.9
TraesCS5A02G042700	TraesCS5A02G042700.1	-1185.4	-1184.6	0.8
TraesCS2D02G083600	TraesCS2D02G083600.1	-265.6	-264.8	0.8
TraesCS3A02G164600	TraesCS3A02G164600.4	-827.5	-826.7	0.8
TraesCS2A02G188200	TraesCS2A02G188200.1	-621.9	-621.3	0.6
TraesCS6A02G183700	TraesCS6A02G183700.1	-309.2	-308.6	0.6
TraesCS3A02G036800	TraesCS3A02G036800.2	-578.9	-578.5	0.4
TraesCS1D02G150400	TraesCS1D02G150400.1	-937.2	-936.9	0.3
TraesCS2B02G079100	TraesCS2B02G079100.1	-203.9	-203.6	0.3
TraesCS7B02G174800	TraesCS7B02G174800.1	-960.5	-960.2	0.3
TraesCS5D02G025000	TraesCS5D02G025000.1	-564	-563.8	0.2
TraesCS3A02G008100	TraesCS3A02G008100.1	-1029.1	-1028.9	0.2
TraesCS1D02G084000	TraesCS1D02G084000.1	-265.1	-265	0.1
TraesCS3B02G243000	TraesCS3B02G243000.2	-290	-289.9	0.1
TraesCS6B02G028400	TraesCS6B02G028400.1	-180.2	-180.3	-0.1
TraesCS3B02G143000	TraesCS3B02G143000.2	-539.9	-540	-0.1
TraesCS5B02G138700	TraesCS5B02G138700.2	-608	-608.1	-0.1
TraesCS6A02G177500	TraesCS6A02G177500.1	-551	-551.1	-0.1
TraesCS7D02G087100	TraesCS7D02G087100.1	-772.10	-772.3	-0.2
TraesCS5D02G169500	TraesCS5D02G169500.1	-758.3	-758.5	-0.2
TraesCS4A02G025900	TraesCS4A02G025900.1	-145.3	-145.6	-0.3
TraesCS5A02G023900	TraesCS5A02G023900.1	-793.3	-793.6	-0.3
TraesCS3A02G102500	TraesCS3A02G102500.1	-166.7	-167.2	-0.5
TraesCS3B02G258000	TraesCS3B02G258000.2	-1253	-1253.6	-0.6
TraesCS2B02G279700	TraesCS2B02G279700.1	-245.6	-246.2	-0.6
TraesCS1B02G008100	TraesCS1B02G008100.1	-302.2	-302.8	-0.6
TraesCS7B02G196700	TraesCS7B02G196700.1	-626.8	-627.5	-0.7
TraesCS1B02G048200	TraesCS1B02G048200.1	-891	-891.8	-0.8
TraesCS4A02G029100	TraesCS4A02G029100.1	-905	-905.9	-0.9
TraesCS6B02G092800	TraesCS6B02G092800.1	-494.2	-495.1	-0.9
TraesCS7B02G129100	TraesCS7B02G129100.1	-389.4	-390.3	-0.9
TraesCS1B02G047200	TraesCS1B02G047200.1	-455.7	-456.7	-1
TraesCS2B02G021100	TraesCS2B02G021100.2	-881.7	-882.7	-1
TraesCS4A02G009400	TraesCS4A02G009400.1	-1194.2	-1195.2	-1
TraesCS7D02G199400	TraesCS7D02G199400.1	-312.7	-313.7	-1
TraesCS4B02G041500	TraesCS4B02G041500.1	-380.74	-381.84	-1.1
TraesCS6B02G167400	TraesCS6B02G167400.1	-268.8	-270	-1.2
TraesCS6D02G067500	TraesCS6D02G067500.1	-351.4	-352.6	-1.2
TraesCS3A02G045300	TraesCS3A02G045300.1	-342.4	-343.6	-1.2
TraesCS4A02G101900	TraesCS4A02G101900.1	-910.4	-911.7	-1.3
TraesCS4D02G115500	TraesCS4D02G115500.1	-567.4	-568.7	-1.3
TraesCS7B02G163200	TraesCS7B02G163200.1	-406	-407.4	-1.4
TraesCS7A02G162400	TraesCS7A02G162400.1	-302.4	-303.8	-1.4
TraesCS1A02G018100	TraesCS1A02G018100.1	-769.9	-771.4	-1.5
TraesCS2B02G078700	TraesCS2B02G078700.1	-520.7	-522.3	-1.6
TraesCS4D02G063300	TraesCS4D02G063300.1	-89.1	-90.7	-1.6
TraesCS1D02G026000	TraesCS1D02G026000.1	-713.1	-714.7	-1.6
TraesCS3D02G002700	TraesCS3D02G002700.1	-909.3	-910.9	-1.6
TraesCS5B02G121000	TraesCS5B02G121000.2	-504.3	-506	-1.7
TraesCS5B02G029100	TraesCS5B02G029100.1	-1119.7	-1121.5	-1.8
TraesCS5A02G082100	TraesCS5A02G082100.1	-385.5	-387.3	-1.8
TraesCS4A02G139300	TraesCS4A02G139300.7	-869.6	-871.5	-1.9
TraesCS7B02G149200	TraesCS7B02G149200.1	-729.9	-731.8	-1.9
TraesCS2A02G053100	TraesCS2A02G053100.1	-657.4	-659.4	-2
TraesCS5B02G084400	TraesCS5B02G084400.1	-45.5	-47.7	-2.2
TraesCS4D02G052100	TraesCS4D02G052100.1	-1017.6	-1020	-2.4
TraesCS7B02G082100	TraesCS7B02G082100.1	-671.4	-673.8	-2.4
TraesCS1A02G064100	TraesCS1A02G064100.1	-519.9	-522.6	-2.7
TraesCS1D02G137000	TraesCS1D02G137000.1	-393.1	-396.2	-3.1
TraesCS6D02G131100	TraesCS6D02G131100.1	-1058.8	-1062.1	-3.3
TraesCS4A02G159400	TraesCS4A02G159400.2	-961.5	-964.9	-3.4
TraesCS2B02G292100	TraesCS2B02G292100.1	-357.1	-360.5	-3.4
TraesCS4D02G004000	TraesCS4D02G004000.1	-1469.3	-1472.7	-3.4
TraesCS2B02G038700	TraesCS2B02G038700.1	-491.6	-496.2	-4.6
TraesCS1D02G190900	TraesCS1D02G190900.4	-840.4	-845	-4.6
TraesCS1D02G168300	TraesCS1D02G168300.4	-355.9	-361	-5.1
TraesCS2B02G194200	TraesCS2B02G194200.1	-855.8	-861	-5.2
TraesCS7A02G283700	TraesCS7A02G283700.3	-295.9	-301.2	-5.3
TraesCS1D02G082200	TraesCS1D02G082200.1	-493.8	-499.2	-5.4
TraesCS5D02G038300	TraesCS5D02G038300.1	-605.9	-612.3	-6.4

## Sheet: Table S5
Table S5. Prediction of the miRNA targeting of the genes before and after RDD.
Gene	RNA/DNA difference site	Before difference			After difference
		miRNA_Acc.	Target_start	Target_end	miRNA_Acc.	Target_start	Target_end
TraesCS1A02G018100	1A_9374831	tae-miR395b	1959	1978	tae-miR395b	1959	1978
TraesCS1A02G018500	1A_9549296,1A_9549300	tae-miR9773	993	1016	tae-miR9773	993	1016
TraesCS1A02G107900	1A_107096079	tae-miR9676-5p	37	58	tae-miR9676-5p	37	58
TraesCS1B02G032700	1B_15879086	tae-miR9653a-3p	1444	1464	tae-miR9653a-3p	1444	1464
TraesCS1B02G032700	1B_15879086	tae-miR9656-3p	8	28	tae-miR9656-3p	8	28
TraesCS1B02G032700	1B_15879086	tae-miR6201	571	592	tae-miR6201	571	592
TraesCS1B02G047200	1B_26969781,1B_26969787	tae-miR9659-3p	1397	1417	tae-miR9659-3p	1397	1417
TraesCS1B02G047200	1B_26969781,1B_26969787	tae-miR156	1194	1214	tae-miR156	1194	1214
TraesCS1B02G157900	1B_268114960,1B_268114973,1B_268115012	tae-miR408	671	691	tae-miR408	671	691
TraesCS1B02G157900	1B_268114960,1B_268114973,1B_268115012	tae-miR9778	2187	2207	tae-miR9778	2187	2207
TraesCS1B02G177300	1B_321886811	tae-miR1847-5p	313	333	tae-miR1847-5p	313	333
TraesCS1B02G177300	1B_321886811	tae-miR1118	177	199	tae-miR1118	177	199
TraesCS1B02G177300	1B_321886811	tae-miR5050	2613	2633	tae-miR5050	2613	2633
TraesCS1B02G177300	1B_321886811	tae-miR9773	1677	1700	tae-miR9773	1677	1700
TraesCS1D02G026000	1D_10663079,1D_10663100	tae-miR7757-5p	1358	1379	tae-miR7757-5p	1358	1379
TraesCS1D02G026000	1D_10663079,1D_10663100	tae-miR2275-3p	375	396	tae-miR2275-3p	375	396
TraesCS1D02G026000	1D_10663079,1D_10663100	tae-miR9656-3p	905	925	tae-miR9656-3p	905	925
TraesCS1D02G082200	1D_64142232	tae-miR5048-5p	434	455	tae-miR5048-5p	434	455
TraesCS1D02G082200	1D_64142232	tae-miR5049-3p	848	868	tae-miR5049-3p	848	868
TraesCS1D02G084000	1D_66994636	tae-miR1123	429	451	tae-miR1123	429	451
TraesCS1D02G107500	1D_100465112,1D_100465114,1D_100465132	tae-miR9782	1457	1480	tae-miR9782	1457	1480
TraesCS1D02G107500	1D_100465112,1D_100465114,1D_100465132	tae-miR408	22	42	tae-miR408	22	42
TraesCS1D02G107500	1D_100465112,1D_100465114,1D_100465132	tae-miR9657b-5p	701	720	tae-miR9657b-5p	701	720
TraesCS1D02G142100	1D_196609424,1D_196609430	tae-miR9657a-3p	32	52	tae-miR9657a-3p	32	52
TraesCS1D02G150400	1D_208277847	tae-miR9773	933	956	tae-miR9773	933	956
TraesCS1D02G150400	1D_208277847	tae-miR6197-5p	2054	2074	tae-miR6197-5p	2054	2074
TraesCS1D02G168300	1D_240595679	tae-miR9778	87	107	tae-miR9778	87	107
TraesCS1D02G190900	1D_262706557,1D_262706563	tae-miR9775	712	733	tae-miR9775	712	733
TraesCS1D02G190900	1D_262706557,1D_262706563	tae-miR444a	1532	1552	tae-miR444a	1532	1552
TraesCS1D02G190900	1D_262706557,1D_262706563	tae-miR444b	1532	1552	tae-miR444b	1532	1552
TraesCS1D02G190900	1D_262706557,1D_262706563	tae-miR395a	935	955	tae-miR395a	935	955
TraesCS2A02G053100	2A_21252947,2A_21252961	tae-miR396-5p	999	1019	tae-miR396-5p	999	1019
TraesCS2A02G053100	2A_21252961	tae-miR9657b-5p	1574	1593	-	-	-
TraesCS2A02G053100	2A_21252947,2A_21252961	tae-miR9657b-5p	1574	1593	tae-miR9657b-5p	1574	1593
TraesCS2A02G263200	2A_416924838	tae-miR9664-3p	156	176	tae-miR9664-3p	156	176
TraesCS2A02G263200	2A_416924838	tae-miR1121	2463	2484	tae-miR1121	2463	2484
TraesCS2A02G263200	2A_416924838	tae-miR5049-3p	2291	2311	tae-miR5049-3p	2291	2311
TraesCS2A02G263200	2A_416924838	tae-miR9773	648	671	tae-miR9773	648	671
TraesCS2B02G021100	2B_10174444	tae-miR1127b-3p	1403	1423	-	-	-
TraesCS2B02G021100	2B_10174444	tae-miR5050	1840	1860	tae-miR5050	1840	1860
TraesCS2B02G021100	2B_10174444	tae-miR9776	1345	1365	tae-miR9776	1345	1365
TraesCS2B02G021100	2B_10174444	tae-miR9677b	331	351	tae-miR9677b	331	351
TraesCS2B02G128800	2B_96236930	tae-miR7757-5p	995	1016	tae-miR7757-5p	995	1016
TraesCS2B02G152100	2B_118687600	tae-miR9655-3p	2706	2726	tae-miR9655-3p	2706	2726
TraesCS2B02G152100	2B_118687600	tae-miR5049-3p	2361	2381	tae-miR5049-3p	2361	2381
TraesCS2B02G152100	2B_118687600	tae-miR9773	2179	2202	tae-miR9773	2179	2202
TraesCS2B02G194200	2B_171030362,2B_171030472,2B_171031912,2B_171032598,2B_171032621	tae-miR9782	1805	1828	tae-miR9782	1805	1828
TraesCS2B02G194200	2B_171030362,2B_171030472,2B_171031912,2B_171032598,2B_171032621	tae-miR396-5p	1435	1455	tae-miR396-5p	1435	1455
TraesCS2B02G202300	2B_182014755	tae-miR9781	2668	2688	tae-miR9781	2668	2688
TraesCS2B02G202300	2B_182014755	tae-miR5048-5p	1451	1472	tae-miR5048-5p	1451	1472
TraesCS2D02G083600	2D_36113580	tae-miR2275-3p	640	661	tae-miR2275-3p	640	661
TraesCS2D02G090500	2D_42730794	tae-miR9675-3p	511	531	tae-miR9675-3p	511	531
TraesCS2D02G090500	2D_42730794	tae-miR1847-5p	395	415	tae-miR1847-5p	395	415
TraesCS2D02G202000	2D_154098879	tae-miR171b	2962	2982	tae-miR171b	2962	2982
TraesCS3A02G008100	3A_7949741	tae-miR9664-3p	195	215	tae-miR9664-3p	195	215
TraesCS3A02G008100	3A_7949741	tae-miR7757-5p	1265	1286	tae-miR7757-5p	1265	1286
TraesCS3A02G008100	3A_7949741	tae-miR9775	896	917	tae-miR9775	896	917
TraesCS3A02G196300	3A_296926349	tae-miR9677a	719	739	tae-miR9677a	719	739
TraesCS3B02G143000	3B_132007351,3B_132007386,3B_132007387	tae-miR5048-5p	963	984	tae-miR5048-5p	963	984
TraesCS3B02G258000	3B_415930155	tae-miR9773	3246	3269	tae-miR9773	3246	3269
TraesCS3B02G258000	3B_415930155	tae-miR9773	3539	3562	tae-miR9773	3539	3562
TraesCS3B02G258000	3B_415930155	tae-miR1120c-5p	2213	2233	tae-miR1120c-5p	2213	2233
TraesCS3B02G258000	3B_415930155	tae-miR9674a-5p	3051	3071	tae-miR9674a-5p	3051	3071
TraesCS3B02G258000	3B_415930155	tae-miR9773	2422	2445	tae-miR9773	2422	2445
TraesCS3B02G258000	3B_415930155	tae-miR9773	3508	3531	tae-miR9773	3508	3531
TraesCS3D02G002700	3D_1255663	tae-miR1121	1387	1408	tae-miR1121	1387	1408
TraesCS3D02G002700	3D_1255663	tae-miR7757-5p	938	959	tae-miR7757-5p	938	959
TraesCS3D02G002700	3D_1255663	tae-miR9775	569	590	tae-miR9775	569	590
TraesCS3D02G002700	3D_1255663	tae-miR5085	2010	2030	tae-miR5085	2010	2030
TraesCS3D02G017400	3D_5880192	tae-miR164	2621	2641	tae-miR164	2621	2641
TraesCS3D02G017400	3D_5880192	tae-miR1130a	288	310	tae-miR1130a	288	310
TraesCS3D02G203100	3D_251314808	tae-miR5048-5p	449	470	tae-miR5048-5p	449	470
TraesCS3D02G203100	3D_251314808	tae-miR444a	158	178	tae-miR444a	158	178
TraesCS3D02G203100	3D_251314808	tae-miR444b	158	178	tae-miR444b	158	178
TraesCS3D02G205900	3D_266636172	tae-miR1122b-3p	314	334	tae-miR1122b-3p	314	334
TraesCS3D02G205900	3D_266636172	tae-miR9664-3p	2244	2264	tae-miR9664-3p	2244	2264
TraesCS3D02G205900	3D_266636172	tae-miR9664-3p	132	152	tae-miR9664-3p	132	152
TraesCS4A02G009400	4A_5667979,4A_5667984,4A_5667985	tae-miR2275-3p	2463	2484	tae-miR2275-3p	2463	2484
TraesCS4A02G009400	4A_5667979,4A_5667984,4A_5667985	tae-miR160	8	28	tae-miR160	8	28
TraesCS4A02G009400	4A_5667979,4A_5667984,4A_5667985	tae-miR9657a-3p	2571	2591	tae-miR9657a-3p	2571	2591
TraesCS4A02G009400	4A_5667979,4A_5667984,4A_5667985	tae-miR9657b-3p	2571	2591	tae-miR9657b-3p	2571	2591
TraesCS4A02G009400	4A_5667979,4A_5667984,4A_5667985	tae-miR9657c-3p	2571	2591	tae-miR9657c-3p	2571	2591
TraesCS4A02G009400	4A_5667979,4A_5667984,4A_5667985	tae-miR9666a-3p	2117	2138	tae-miR9666a-3p	2117	2138
TraesCS4A02G013700	4A_7765902	tae-miR9661-5p	1423	1443	tae-miR9661-5p	1423	1443
TraesCS4A02G013700	4A_7765902	tae-miR1130b-3p	1950	1970	tae-miR1130b-3p	1950	1970
TraesCS4A02G023100	4A_16470918	tae-miR5384-3p	5	25	tae-miR5384-3p	5	25
TraesCS4A02G029100	4A_21219390,4A_21219783	tae-miR9661-5p	857	877	tae-miR9661-5p	857	877
TraesCS4A02G029100	4A_21219390,4A_21219783	tae-miR5050	1110	1130	tae-miR5050	1110	1130
TraesCS4A02G102100	4A_114591460	tae-miR164	236	256	tae-miR164	236	256
TraesCS4A02G102100	4A_114591460	tae-miR9677b	148	168	tae-miR9677b	148	168
TraesCS4A02G106900	4A_122253375,4A_122253468	tae-miR2275-3p	1378	1399	tae-miR2275-3p	1378	1399
TraesCS4A02G139300	4A_210162929	tae-miR9674a-5p	1856	1877	tae-miR9674a-5p	1856	1877
TraesCS4A02G139300	4A_210162929	tae-miR9653b	2664	2683	tae-miR9653b	2664	2683
TraesCS4A02G139300	4A_210162929	tae-miR9668-5p	2514	2534	tae-miR9668-5p	2514	2534
TraesCS4A02G139300	4A_210162929	tae-miR9674b-5p	1860	1880	tae-miR9674b-5p	1860	1880
TraesCS4A02G159400	4A_338744931,4A_338744976	tae-miR9653a-3p	654	674	tae-miR9653a-3p	654	674
TraesCS4D02G004000	4D_1706122,4D_1706123,4D_1706126,4D_1706128	tae-miR9668-5p	2896	2916	tae-miR9668-5p	2896	2916
TraesCS4D02G004000	4D_1706122,4D_1706123,4D_1706126,4D_1706128	tae-miR9677b	4504	4524	tae-miR9677b	4504	4524
TraesCS4D02G004000	4D_1706122,4D_1706123,4D_1706126,4D_1706128	tae-miR319	2267	2287	tae-miR319	2267	2287
TraesCS4D02G004000	4D_1706122,4D_1706123,4D_1706126,4D_1706128	tae-miR5085	2599	2619	tae-miR5085	2599	2619
TraesCS4D02G052100	4D_28445782,4D_28445784	tae-miR9780	202	222	tae-miR9780	202	222
TraesCS4D02G052100	4D_28445782,4D_28445784	tae-miR171a	1618	1639	tae-miR171a	1618	1639
TraesCS4D02G052100	4D_28445782,4D_28445784	tae-miR395a	3087	3107	tae-miR395a	3087	3107
TraesCS4D02G115500	4D_96609815	tae-miR1134	851	874	tae-miR1134	851	874
TraesCS4D02G115500	4D_96609815	tae-miR5085	1090	1110	tae-miR5085	1090	1110
TraesCS4D02G115500	4D_96609815	tae-miR5050	442	462	tae-miR5050	442	462
TraesCS4D02G115500	4D_96609815	tae-miR9658-3p	677	697	tae-miR9658-3p	677	697
TraesCS4D02G133500	4D_119913144	tae-miR5175-5p	1805	1824	tae-miR5175-5p	1805	1824
TraesCS4D02G133500	4D_119913144	tae-miR5048-5p	138	159	tae-miR5048-5p	138	159
TraesCS4D02G136900	4D_123097206,4D_123097207	tae-miR9673-5p	265	283	tae-miR9673-5p	265	283
TraesCS5A02G023900	5A_18907071	tae-miR6197-5p	1920	1940	tae-miR6197-5p	1920	1940
TraesCS5A02G023900	5A_18907071	tae-miR1136	1722	1745	tae-miR1136	1722	1745
TraesCS5A02G023900	5A_18907071	tae-miR1120c-5p	1943	1963	tae-miR1120c-5p	1943	1963
TraesCS5A02G023900	5A_18907071	tae-miR9679-5p	290	310	tae-miR9679-5p	290	310
TraesCS5A02G042700	5A_38729028	tae-miR9658-3p	69	89	tae-miR9658-3p	69	89
TraesCS5A02G042700	5A_38729028	tae-miR9777	218	237	tae-miR9777	218	237
TraesCS5A02G108300	5A_192425423	tae-miR9667-5p	551	571	tae-miR9667-5p	551	571
TraesCS5B02G029100	5B_27831746	tae-miR444a	2273	2293	tae-miR444a	2273	2293
TraesCS5B02G029100	5B_27831746	tae-miR444b	2273	2293	tae-miR444b	2273	2293
TraesCS5B02G029100	5B_27831746	tae-miR9657b-5p	2104	2124	tae-miR9657b-5p	2104	2124
TraesCS5B02G029100	5B_27831746	tae-miR9782	2088	2110	tae-miR9782	2088	2110
TraesCS5B02G114800	5B_188018173	tae-miR164	211	231	tae-miR164	211	231
TraesCS5B02G121000	5B_215873342,5B_215873343	tae-miR9672a-3p	1320	1340	tae-miR9672a-3p	1320	1340
TraesCS5B02G121000	5B_215873342,5B_215873343	tae-miR9672b	1322	1342	tae-miR9672b	1322	1342
TraesCS5B02G121000	5B_215873342,5B_215873343	tae-miR408	358	378	tae-miR408	358	378
TraesCS5B02G138700	5B_262424762	tae-miR171a	654	674	tae-miR171a	654	674
TraesCS5D02G000100	5D_94900	tae-miR9781	1419	1439	tae-miR9781	1419	1439
TraesCS5D02G025000	5D_22374849	tae-miR1122a	255	274	tae-miR1122a	255	274
TraesCS5D02G029800	5D_27615757	tae-miR1136	1719	1742	tae-miR1136	1719	1742
TraesCS5D02G029800	5D_27615757	tae-miR6197-5p	1917	1937	tae-miR6197-5p	1917	1937
TraesCS5D02G029800	5D_27615757	tae-miR9679-5p	290	310	tae-miR9679-5p	290	310
TraesCS5D02G038300	5D_37192081,5D_37192082,5D_37192091,5D_37192115,5D_37192133,5D_37192136	tae-miR1120b-3p	809	829	tae-miR1120b-3p	809	829
TraesCS5D02G038300	5D_37192081,5D_37192082,5D_37192091,5D_37192115,5D_37192133,5D_37192136	tae-miR6201	373	394	tae-miR6201	373	394
TraesCS5D02G141400	5D_225584264	tae-miR9657a-3p	246	266	tae-miR9657a-3p	246	266
TraesCS5D02G141400	5D_225584264	tae-miR9657b-3p	246	266	tae-miR9657b-3p	246	266
TraesCS5D02G141400	5D_225584264	tae-miR9657c-3p	246	266	tae-miR9657c-3p	246	266
TraesCS5D02G141400	5D_225584264	tae-miR1120c-5p	529	549	tae-miR1120c-5p	529	549
TraesCS5D02G169500	5D_265969320	tae-miR9655-3p	2417	2437	tae-miR9655-3p	2417	2437
TraesCS6A02G183700	6A_214179174	tae-miR9676-5p	146	167	tae-miR9676-5p	146	167
TraesCS6B02G026100	6B_15786043	tae-miR5086	1362	1382	tae-miR5086	1362	1382
TraesCS6B02G026100	6B_15786043	tae-miR9677b	2051	2071	tae-miR9677b	2051	2071
TraesCS6B02G069300	6B_46751956	tae-miR9780	1044	1064	tae-miR9780	1044	1064
TraesCS6B02G178400	6B_198392520	tae-miR530	907	927	tae-miR530	907	927
TraesCS6B02G214100	6B_289529750	tae-miR5384-3p	1340	1360	tae-miR5384-3p	1340	1360
TraesCS6D02G032300	6D_13601658,6D_13601662	tae-miR5048-5p	1625	1646	tae-miR5048-5p	1625	1646
TraesCS6D02G032300	6D_13601658,6D_13601662	tae-miR9656-3p	1802	1822	tae-miR9656-3p	1802	1822
TraesCS6D02G032300	6D_13601658,6D_13601662	tae-miR1136	816	839	tae-miR1136	816	839
TraesCS6D02G032300	6D_13601658,6D_13601662	tae-miR395b	279	298	tae-miR395b	279	298
TraesCS6D02G032300	6D_13601658,6D_13601662	tae-miR5048-5p	1559	1580	tae-miR5048-5p	1559	1580
TraesCS6D02G032300	6D_13601658,6D_13601662	tae-miR9664-3p	933	953	tae-miR9664-3p	933	953
TraesCS6D02G054400	6D_25803987	tae-miR1119	585	608	tae-miR1119	585	608
TraesCS6D02G067500	6D_33142624	tae-miR9677a	455	476	tae-miR9677a	455	476
TraesCS6D02G131100	6D_97581073,6D_97581079	tae-miR531	196	216	tae-miR531	196	216
TraesCS6D02G131100	6D_97581073,6D_97581079	tae-miR5084	2172	2195	tae-miR5084	2172	2195
TraesCS6D02G131100	6D_97581073,6D_97581079	tae-miR9653b	2737	2757	tae-miR9653b	2737	2757
TraesCS7A02G118800	7A_76488581	tae-miR1135	4031	4054	tae-miR1135	4031	4054
TraesCS7A02G118800	7A_76488581	tae-miR399	1341	1359	tae-miR399	1341	1359
TraesCS7A02G118800	7A_76488581	tae-miR5086	942	962	tae-miR5086	942	962
TraesCS7A02G162400	7A_118456566	tae-miR9653b	739	759	tae-miR9653b	739	759
TraesCS7A02G211200	7A_174199468	tae-miR1117	232	255	tae-miR1117	232	255
TraesCS7B02G082100	7B_92556481,7B_92556501	tae-miR156	122	142	tae-miR156	122	142
TraesCS7B02G082100	7B_92556481,7B_92556501	tae-miR9675-3p	1719	1739	tae-miR9675-3p	1719	1739
TraesCS7B02G129100	7B_154563169	tae-miR1131	733	754	tae-miR1131	733	754
TraesCS7B02G134400	7B_164100872	tae-miR5085	216	236	tae-miR5085	216	236
TraesCS7B02G134400	7B_164100872	tae-miR9672b	518	538	tae-miR9672b	518	538
TraesCS7B02G149200	7B_196905091	tae-miR9652-5p	1564	1585	tae-miR9652-5p	1564	1585
TraesCS7B02G149200	7B_196905091	tae-miR9670-3p	602	622	tae-miR9670-3p	602	622
TraesCS7B02G174800	7B_245983697	tae-miR9773	523	546	tae-miR9773	523	546
TraesCS7B02G184500	7B_297379021	tae-miR408	1821	1840	tae-miR408	1821	1840
TraesCS7B02G196700	7B_339026737	tae-miR1129	26	49	tae-miR1129	26	49
TraesCS7B02G196700	7B_339026737	tae-miR164	1739	1759	tae-miR164	1739	1759
TraesCS7B02G196700	7B_339026737	tae-miR9654a-3p	1980	2001	tae-miR9654a-3p	1980	2001
TraesCS7D02G070000	7D_41146383	tae-miR2275-3p	810	831	tae-miR2275-3p	810	831
TraesCS7D02G070000	7D_41146383	tae-miR9652-5p	577	598	tae-miR9652-5p	577	598
TraesCS7D02G087100	7D_53483830	tae-miR9658-3p	1321	1341	-	-	-
TraesCS7D02G087100	7D_53483830	tae-miR5048-5p	843	864	tae-miR5048-5p	843	864
TraesCS7D02G087100	7D_53483830	tae-miR9782	747	770	tae-miR9782	747	770
TraesCS7D02G096600	7D_58633002	tae-miR9657a-3p	319	338	tae-miR9657a-3p	319	338
TraesCS7D02G096600	7D_58633002	tae-miR9657b-3p	319	338	tae-miR9657b-3p	319	338
TraesCS7D02G096600	7D_58633002	tae-miR9657c-3p	319	338	tae-miR9657c-3p	319	338

## Sheet: Table S6
Table S6. Prediction of the structure domain of the RNA/DNA difference containing genes.
gene	RNA/DNA difference site	Before difference	After difference
TraesCS1B02G157900	1B_268114973,1B_268115012	ABC2_membrane_7	ABC2_membrane_7
TraesCS1B02G157900	1B_268114973,1B_268115012	ABC_tran	ABC_tran
TraesCS1D02G190900	1D_262706557,1D_262706563	Surp	Surp
TraesCS1D02G190900	1D_262706557,1D_262706563	RRM_1	RRM_1
TraesCS1D02G190900	1D_262706557,1D_262706563	CID	CID
TraesCS1D02G190900	1D_262706557,1D_262706563	cwf21	cwf21
TraesCS2A02G082000	2A_37078044	DUF155	DUF155
TraesCS2B02G057000	2B_27720947	MRG	MRG
TraesCS2B02G057000	2B_27720947	Tudor-knot	Tudor-knot
TraesCS2B02G189800	2B_165252878	ADH_N	ADH_N
TraesCS2B02G189800	2B_165252878	ADH_zinc_N	ADH_zinc_N
TraesCS2B02G194200	2B_171030472	Sucrose_synth	Sucrose_synth
TraesCS2B02G194200	2B_171030472	Glycos_transf_1	Glycos_transf_1
TraesCS2B02G194200	2B_171030472	Glyco_trans_1_4	Glyco_trans_1_4
TraesCS2B02G279700	2B_385889715	Cu_bind_like	Cu_bind_like
TraesCS3D02G045600	3D_17407072	HSP20	HSP20
TraesCS3D02G045600	3D_17407072	ArsA_HSP20	ArsA_HSP20
TraesCS4A02G101900	4A_114587031	DUF4378	DUF4378
TraesCS4A02G101900	4A_114587031	DUF3741	DUF3741
TraesCS4A02G113200	4A_137530871	Tim17	Tim17
TraesCS4D02G133500	4D_119913144	DEAD	DEAD
TraesCS4D02G133500	4D_119913144	Helicase_C	Helicase_C
TraesCS4D02G133500	4D_119913144	RecQ_Zn_bind	RecQ_Zn_bind
TraesCS4D02G133500	4D_119913144	RQC	RQC
TraesCS4D02G133500	4D_119913144	HRDC	HRDC
TraesCS4D02G136900	4D_123097206,4D_123097207	NB-ARC	NB-ARC
TraesCS4D02G136900	4D_123097206,4D_123097207	Rx_N	Rx_N
TraesCS5A02G042700	5A_38729028	SET	SET
TraesCS5A02G042700	5A_38729028	GYF	GYF
TraesCS5B02G121000	5B_215873342	La	La
TraesCS5B02G121000	5B_215873342	RRM_1	RRM_1
TraesCS6B02G069300	6B_46751956	Pkinase_Tyr	Pkinase_Tyr
TraesCS6B02G069300	6B_46751956	Pkinase	Pkinase
TraesCS7B02G082100	7B_92556481	LMBR1	LMBR1
TraesCS7B02G082100	7B_92556501	LMBR1	LMBR1
TraesCS7B02G163200	7B_224727108	DUF1618	DUF1618
TraesCS1A02G018100	1A_9374831	Pkinase	Pkinase
TraesCS1A02G018100	1A_9374831	Pkinase_Tyr	Pkinase_Tyr
TraesCS1A02G018100	1A_9374831	B_lectin	B_lectin
TraesCS1A02G018100	1A_9374831	S_locus_glycop	S_locus_glycop
TraesCS1A02G018100	1A_9374831	PAN_2	PAN_2
TraesCS1A02G018500	1A_9549296,1A_9549300	Pkinase	Pkinase
TraesCS1A02G018500	1A_9549296,1A_9549300	Pkinase_Tyr	Pkinase_Tyr
TraesCS1A02G018500	1A_9549296,1A_9549300	GUB_WAK_bind	GUB_WAK_bind
TraesCS1B02G032700	1B_15879112	NB-ARC	NB-ARC
TraesCS1B02G032700	1B_15879112	LRR_8	LRR_8
TraesCS1D02G082200	1D_64142232	Pkinase	Pkinase
TraesCS1D02G082200	1D_64142232	Pkinase_Tyr	Pkinase_Tyr
TraesCS1D02G082200	1D_64142232	NAF	NAF
TraesCS1D02G082200	1D_64142232	Kinase-like	Kinase-like
TraesCS1D02G084000	1D_66994636	SNF5	SNF5
TraesCS1D02G107500	1D_100465112	SMK-1	SMK-1
TraesCS1D02G168300	1D_240595679	Abhydrolase_1	Abhydrolase_1
TraesCS1D02G168300	1D_240595679	Abhydrolase_6	Abhydrolase_6
TraesCS1D02G168300	1D_240595679	Hydrolase_4	Hydrolase_4
TraesCS2A02G053100	2A_21252947	Pkinase	Pkinase
TraesCS2A02G053100	2A_21252947	Pkinase_Tyr	Pkinase_Tyr
TraesCS2A02G188200	2A_151263391	DUF4091	DUF4091
TraesCS2D02G083600	2D_36113580	Jacalin	Jacalin
TraesCS2D02G083600	2D_36113580	Dirigent	Dirigent
TraesCS3A02G008100	3A_7949741	NB-ARC	NB-ARC
TraesCS3A02G008100	3A_7949741	Thioredoxin	Thioredoxin
TraesCS3A02G008100	3A_7949741	Rx_N	Rx_N
TraesCS3A02G045300	3A_24474520,3A_24474528	Aldo_ket_red	Aldo_ket_red
TraesCS3D02G002700	3D_1255663	NB-ARC	NB-ARC
TraesCS3D02G002700	3D_1255663	Thioredoxin	Thioredoxin
TraesCS4A02G103700	4A_117282237,4A_117282238	GST_N_3	GST_N_3
TraesCS4A02G103700	4A_117282237,4A_117282238	GST_N_2	GST_N_2
TraesCS4A02G103700	4A_117282237,4A_117282238	GST_C_2	GST_C_2
TraesCS4A02G159400	4A_338744931,4A_338744976	DUF724	DUF724
TraesCS4A02G159400	4A_338744931,4A_338744976	Agenet	Agenet
TraesCS4D02G052100	4D_28445784	Pkinase	Pkinase
TraesCS4D02G052100	4D_28445784	Pkinase_Tyr	Pkinase_Tyr
TraesCS5D02G025000	5D_22374849	Noc2	Noc2
TraesCS5D02G037500	5D_36626558,5D_36626570	adh_short_C2	adh_short_C2
TraesCS5D02G037500	5D_36626558,5D_36626570	adh_short	adh_short
TraesCS5D02G037500	5D_36626558,5D_36626570	KR	KR
TraesCS6B02G092800	6B_68750186	Terpene_synth_C	Terpene_synth_C
TraesCS6B02G092800	6B_68750186	Terpene_syn_C_2	Terpene_syn_C_2
TraesCS6B02G092800	6B_68750186	Terpene_synth	Terpene_synth
TraesCS6D02G054400	6D_25803987	peroxidase	peroxidase
TraesCS6D02G181700	6D_208258671	adh_short	adh_short
TraesCS6D02G181700	6D_208258671	adh_short_C2	adh_short_C2
TraesCS6D02G181700	6D_208258671	KR	KR
TraesCS6D02G181700	6D_208258671	-	Epimerase
TraesCS7A02G118800	7A_76488581	ABC_tran	ABC_tran
TraesCS7A02G118800	7A_76488581	ABC_membrane	ABC_membrane
TraesCS7A02G118800	7A_76488581	AAA_29	AAA_29
TraesCS7A02G118800	7A_76488581	SMC_N	SMC_N
TraesCS7A02G118800	7A_76488581	MMR_HSR1	MMR_HSR1
TraesCS7A02G162400	7A_118456566	Dicty_CAR	Dicty_CAR
TraesCS7A02G162400	7A_118456566	7tm_2	-
TraesCS7A02G283700	7A_317132677	RINGv	RINGv
TraesCS7B02G129100	7B_154563169	Abhydrolase_1	Abhydrolase_1
TraesCS7B02G129100	7B_154563169	Abhydrolase_6	Abhydrolase_6
TraesCS7B02G129100	7B_154563169	Hydrolase_4	Hydrolase_4
TraesCS7B02G174800	7B_245983697	AAA	AAA
TraesCS7B02G174800	7B_245983697	PEX-1N	PEX-1N
TraesCS7B02G174800	7B_245983697	AAA_16	AAA_16
TraesCS7B02G174800	7B_245983697	AAA_lid_3	AAA_lid_3
TraesCS7B02G174800	7B_245983697	AAA_22	AAA_22
TraesCS7B02G174800	7B_245983697	AAA_14	AAA_14
TraesCS7B02G174800	7B_245983697	AAA_2	AAA_2
TraesCS7B02G174800	7B_245983697	ATPase_2	ATPase_2
TraesCS7B02G174800	7B_245983697	Bac_DnaA	Bac_DnaA
TraesCS7B02G174800	7B_245983697	AAA_5	AAA_5
TraesCS7B02G188600	7B_320308713	Hydrolase_4	Hydrolase_4
TraesCS7B02G188600	7B_320308713	Abhydrolase_1	Abhydrolase_1
TraesCS7D02G096600	7D_58633002	Carboxyl_trans	Carboxyl_trans
TraesCS1B02G047200	1B_26969781,1B_26969787	Peptidase_C48	Peptidase_C48
TraesCS1B02G177300	1B_321886811	DUF179	DUF179
TraesCS1B02G177300	1B_321886811	Thioredoxin	Thioredoxin
TraesCS2B02G078700	2B_44109599,2B_44109611	ADH_N	ADH_N
TraesCS2B02G078700	2B_44109599,2B_44109611	ADH_zinc_N	ADH_zinc_N
TraesCS2B02G152100	2B_118687600	Cnd1	Cnd1
TraesCS2B02G152100	2B_118687600	Cnd1_N	Cnd1_N
TraesCS2B02G152100	2B_118687600	HEAT	HEAT
TraesCS2B02G152100	2B_118687600	Adaptin_N	Adaptin_N
TraesCS2B02G152100	2B_118687600	Cohesin_HEAT	Cohesin_HEAT
TraesCS3B02G143000	3B_132007351	UDPGT	UDPGT
TraesCS4A02G023100	4A_16470918	Topoisom_bac	Topoisom_bac
TraesCS4A02G023100	4A_16470918	Toprim	Toprim
TraesCS4A02G023100	4A_16470918	zf-GRF	zf-GRF
TraesCS4A02G023100	4A_16470918	zf-C4_Topoisom	zf-C4_Topoisom
TraesCS4D02G004000	4D_1706122,4D_1706123,4D_1706128	NB-ARC	NB-ARC
TraesCS4D02G004000	4D_1706122,4D_1706123,4D_1706128	Rx_N	Rx_N
TraesCS5A02G023900	5A_18907071	TFIIIC_delta	TFIIIC_delta
TraesCS5A02G023900	5A_18907071	WD40	WD40
TraesCS5D02G038300	5D_37192081	NOG1_N	NOG1_N
TraesCS5D02G038300	5D_37192081	NOGCT	NOGCT
TraesCS5D02G038300	5D_37192081	NOG1	NOG1
TraesCS5D02G038300	5D_37192081	MMR_HSR1	MMR_HSR1
TraesCS5D02G038300	5D_37192081	FeoB_N	FeoB_N
TraesCS5D02G169500	5D_265969320	Piwi	Piwi
TraesCS5D02G169500	5D_265969320	ArgoN	ArgoN
TraesCS5D02G169500	5D_265969320	PAZ	PAZ
TraesCS5D02G169500	5D_265969320	ArgoL2	ArgoL2
TraesCS5D02G169500	5D_265969320	ArgoL1	ArgoL1
TraesCS6A02G177500	6A_198179547	DUF642	DUF642
TraesCS6B02G028400	6B_17036872	LTP_2	LTP_2
TraesCS6B02G028400	6B_17036872	Tryp_alpha_amyl	Tryp_alpha_amyl
TraesCS6D02G032300	6D_13601662	Pkinase	Pkinase
TraesCS6D02G032300	6D_13601662	Pkinase_Tyr	Pkinase_Tyr
TraesCS6D02G032300	6D_13601662	GUB_WAK_bind	GUB_WAK_bind
